# Supplementary material for: Reduction of nemo-like kinase increases lysosome biogenesis and ameliorates TDP-43–related neurodegeneration
Source: J Clin Invest. 2023 Aug 15;133(16):e138207. doi: 10.1172/JCI138207 (PMC10425213; doi:10.1172/JCI138207)
Supplement: Supplemental table 1 [file jci-133-138207-s011.xls]

## Sheet: NLK_CRISPR_RNA-seq.csv
gene_id	log2(fold_change)	p_value	test_id	Abbreviation	locus	Group 1	Group 2	status	Average WT	Average KO	log2(fold_change)	test_stat	p_value	FDR p-value	significant
XLOC_000008	-0.98497	5e-05	XLOC_000008	St18	chr1:6487230-6860940	WT	KO	OK	8.37552	4.23162	-0.98497	-6.27719	5e-05	0.000516318	yes
XLOC_000033	-1.65166	5e-05	XLOC_000033	Tfap2b	chr1:19208913-19238845	WT	KO	OK	1.62659	0.517698	-1.65166	-7.11111	5e-05	0.000516318	yes
XLOC_000076	-1.28978	5e-05	XLOC_000076	Cnga3	chr1:37214482-37264829	WT	KO	OK	1.36804	0.559549	-1.28978	-4.70054	5e-05	0.000516318	yes
XLOC_000083	0.420022	5e-05	XLOC_000083	Pdcl3	chr1:38987813-38997236	WT	KO	OK	38.7045	51.7847	0.420022	2.78663	5e-05	0.000516318	yes
XLOC_000098	-0.856651	5e-05	XLOC_000098	-	chr1:41836898-41940812	WT	KO	OK	4.51951	2.49582	-0.856651	-4.84623	5e-05	0.000516318	yes
XLOC_000103	0.697351	5e-05	XLOC_000103	Gpr45	chr1:42952871-43035449	WT	KO	OK	0.798505	1.2948	0.697351	2.89123	5e-05	0.000516318	yes
XLOC_000105	0.583385	5e-05	XLOC_000105	Nck2	chr1:43445750-43570518	WT	KO	OK	35.3911	53.0286	0.583385	3.91897	5e-05	0.000516318	yes
XLOC_000106	1.75192	5e-05	XLOC_000106	1500015O10Rik	chr1:43730590-43743605	WT	KO	OK	0.502517	1.6925	1.75192	3.10423	5e-05	0.000516318	yes
XLOC_000115	0.681312	5e-05	XLOC_000115	Sdpr	chr1:51218385-51333779	WT	KO	OK	53.4171	85.6596	0.681312	4.60722	5e-05	0.000516318	yes
XLOC_000137	-1.89129	5e-05	XLOC_000137	Aox4	chr1:58210396-58268600	WT	KO	OK	2.4235	0.653296	-1.89129	-9.06598	5e-05	0.000516318	yes
XLOC_000146	1.47552	5e-05	XLOC_000146	Cdk15	chr1:59256906-59355346	WT	KO	OK	0.553538	1.5393	1.47552	3.52052	5e-05	0.000516318	yes
XLOC_000147	1.44475	5e-05	XLOC_000147	Fzd7	chr1:59481941-59489678	WT	KO	OK	9.13924	24.8785	1.44475	9.49413	5e-05	0.000516318	yes
XLOC_000167	0.500592	5e-05	XLOC_000167	Zdbf2	chr1:63182570-63314575	WT	KO	OK	17.9787	25.4362	0.500592	3.3831	5e-05	0.000516318	yes
XLOC_000168	0.814326	5e-05	XLOC_000168	Adam23	chr1:63445903-63596515	WT	KO	OK	15.2724	26.8562	0.814326	4.79318	5e-05	0.000516318	yes
XLOC_000193	0.423729	5e-05	XLOC_000193	Igfbp2	chr1:72824479-72852471	WT	KO	OK	7.01179	9.40555	0.423729	2.32966	5e-05	0.000516318	yes
XLOC_000197	-0.647442	5e-05	XLOC_000197	Cxcr2	chr1:74153993-74161246	WT	KO	OK	3.65814	2.3354	-0.647442	-3.44712	5e-05	0.000516318	yes
XLOC_000198	0.389982	5e-05	XLOC_000198	Arpc2	chr1:74236458-74268213	WT	KO	OK	349.81	458.383	0.389982	2.62354	5e-05	0.000516318	yes
XLOC_000214	-1.90751	5e-05	XLOC_000214	Cdk5r2	chr1:74855028-74857732	WT	KO	OK	13.2139	3.52217	-1.90751	-11.2189	5e-05	0.000516318	yes
XLOC_000219	-0.381497	5e-05	XLOC_000219	Dnajb2	chr1:75236409-75246031	WT	KO	OK	12.0164	9.22428	-0.381497	-2.295	5e-05	0.000516318	yes
XLOC_000222	-0.350006	5e-05	XLOC_000222	Gmppa	chr1:75435942-75443181	WT	KO	OK	29.3618	23.0367	-0.350006	-2.24412	5e-05	0.000516318	yes
XLOC_000223	-1.60948	5e-05	XLOC_000223	Asic4	chr1:75445367-75474383	WT	KO	OK	2.56672	0.841153	-1.60948	-5.55881	5e-05	0.000516318	yes
XLOC_000230	-2.19364	5e-05	XLOC_000230	-	chr1:78214955-78219143	WT	KO	OK	1.18171	0.258321	-2.19364	-6.13897	5e-05	0.000516318	yes
XLOC_000242	-0.356691	5e-05	XLOC_000242	Agfg1	chr1:82839342-82901846	WT	KO	OK	84.5196	66.0059	-0.356691	-2.24593	5e-05	0.000516318	yes
XLOC_000254	0.581618	5e-05	XLOC_000254	Itm2c	chr1:85894509-85908698	WT	KO	OK	44.1899	66.1314	0.581618	3.89909	5e-05	0.000516318	yes
XLOC_000310	-0.374996	5e-05	XLOC_000310	Gpc1	chr1:92831685-92860196	WT	KO	OK	50.9651	39.2996	-0.374996	-2.52912	5e-05	0.000516318	yes
XLOC_000325	1.05337	5e-05	XLOC_000325	Bok	chr1:93685693-93695762	WT	KO	OK	57.5667	119.472	1.05337	7.05558	5e-05	0.000516318	yes
XLOC_000364	-3.52103	5e-05	XLOC_000364	Sctr	chr1:120006701-120063679	WT	KO	OK	5.29516	0.461258	-3.52103	-10.6379	5e-05	0.000516318	yes
XLOC_000396	0.977401	5e-05	XLOC_000396	Slc45a3	chr1:131962914-131982972	WT	KO	OK	0.332043	0.653765	0.977401	2.7415	5e-05	0.000516318	yes
XLOC_000407	0.744745	5e-05	XLOC_000407	Pik3c2b	chr1:133046011-133108688	WT	KO	OK	1.39826	2.34303	0.744745	4.35125	5e-05	0.000516318	yes
XLOC_000409	-0.547322	5e-05	XLOC_000409	Plekha6	chr1:133181206-133303435	WT	KO	OK	28.1496	19.2625	-0.547322	-3.33902	5e-05	0.000516318	yes
XLOC_000431	0.408162	5e-05	XLOC_000431	Csrp1	chr1:135720152-135752229	WT	KO	OK	54.9083	72.863	0.408162	2.74501	5e-05	0.000516318	yes
XLOC_000467	-1.47199	5e-05	XLOC_000467	Fam129a	chr1:151571360-151721903	WT	KO	OK	4.4516	1.60474	-1.47199	-7.77166	5e-05	0.000516318	yes
XLOC_000472	0.475064	5e-05	XLOC_000472	Arpc5	chr1:152766541-152775580	WT	KO	OK	95.7054	133.029	0.475064	3.21369	5e-05	0.000516318	yes
XLOC_000474	0.556994	5e-05	XLOC_000474	Nmnat2	chr1:152955100-153119261	WT	KO	OK	27.024	39.7577	0.556994	3.75606	5e-05	0.000516318	yes
XLOC_000494	-0.585801	5e-05	XLOC_000494	Sec16b	chr1:157506761-157568424	WT	KO	OK	2.02736	1.35079	-0.585801	-2.84723	5e-05	0.000516318	yes
XLOC_000496	0.414672	5e-05	XLOC_000496	Astn1	chr1:158362303-158691786	WT	KO	OK	21.8249	29.0925	0.414672	2.80245	5e-05	0.000516318	yes
XLOC_000528	1.27616	5e-05	XLOC_000528	Gpr161	chr1:165281817-165326747	WT	KO	OK	1.6179	3.91845	1.27616	7.55251	5e-05	0.000516318	yes
XLOC_000550	1.65743	5e-05	XLOC_000550	Olfml2b	chr1:170644531-170682789	WT	KO	OK	4.2197	13.3112	1.65743	10.0984	5e-05	0.000516318	yes
XLOC_000557	1.19876	5e-05	XLOC_000557	Adamts4	chr1:171234859-171262401	WT	KO	OK	10.1754	23.3568	1.19876	3.70953	5e-05	0.000516318	yes
XLOC_000575	2.18956	5e-05	XLOC_000575	Kcnj10	chr1:172341209-172374085	WT	KO	OK	0.0695471	0.317251	2.18956	4.33769	5e-05	0.000516318	yes
XLOC_000615	-0.47976	5e-05	XLOC_000615	Efcab2	chr1:178368422-178488239	WT	KO	OK	4.74383	3.40179	-0.47976	-2.40601	5e-05	0.000516318	yes
XLOC_000628	2.57392	5e-05	XLOC_000628	Tmem63a	chr1:180942517-180975128	WT	KO	OK	1.67242	9.95798	2.57392	13.7289	5e-05	0.000516318	yes
XLOC_000642	0.516061	5e-05	XLOC_000642	Dusp10	chr1:184034460-184075636	WT	KO	OK	5.1666	7.38848	0.516061	3.07376	5e-05	0.000516318	yes
XLOC_000670	0.371991	5e-05	XLOC_000670	Slc30a1	chr1:191894070-191913247	WT	KO	OK	10.9283	14.1428	0.371991	2.4268	5e-05	0.000516318	yes
XLOC_000722	0.650081	5e-05	XLOC_000722	Tram2	chr1:20996306-21079546	WT	KO	OK	1.60815	2.52359	0.650081	2.23568	5e-05	0.000516318	yes
XLOC_000731	-0.480488	5e-05	XLOC_000731	Fam135a	chr1:24010757-24100452	WT	KO	OK	10.6946	7.6652	-0.480488	-3.0311	5e-05	0.000516318	yes
XLOC_000744	0.642965	5e-05	XLOC_000744	Bag2	chr1:33745483-33757930	WT	KO	OK	29.7548	46.4631	0.642965	4.25413	5e-05	0.000516318	yes
XLOC_000756	-0.580011	5e-05	XLOC_000756	Neurl3	chr1:36264601-36274667	WT	KO	OK	5.66284	3.7882	-0.580011	-3.05629	5e-05	0.000516318	yes
XLOC_000761	0.632669	5e-05	XLOC_000761	Sema4c	chr1:36548639-36558381	WT	KO	OK	15.5542	24.1158	0.632669	4.21231	5e-05	0.000516318	yes
XLOC_000781	0.525935	5e-05	XLOC_000781	Creg2	chr1:39618405-39651182	WT	KO	OK	1.40087	2.01707	0.525935	2.89601	5e-05	0.000516318	yes
XLOC_000788	-2.06396	5e-05	XLOC_000788	Pou3f3os	chr1:42648199-42694825	WT	KO	OK	0.402398	0.0962368	-2.06396	-1.97665	5e-05	0.000516318	yes
XLOC_000800	1.92416	5e-05	XLOC_000800	Slc40a1	chr1:45908069-45941198	WT	KO	OK	1.01167	3.83944	1.92416	6.28796	5e-05	0.000516318	yes
XLOC_000806	0.475351	5e-05	XLOC_000806	Myo1b	chr1:51749757-51915999	WT	KO	OK	18.2407	25.3592	0.475351	3.16784	5e-05	0.000516318	yes
XLOC_000858	0.73244	5e-05	XLOC_000858	Fzd5	chr1:64730557-64737750	WT	KO	OK	5.98477	9.94337	0.73244	4.79012	5e-05	0.000516318	yes
XLOC_000878	-0.680896	5e-05	XLOC_000878	Mreg	chr1:72159232-72212307	WT	KO	OK	16.484	10.2824	-0.680896	-4.32462	5e-05	0.000516318	yes
XLOC_000882	-1.08738	5e-05	XLOC_000882	Igfbp5	chr1:72858064-72874865	WT	KO	OK	4.65269	2.18963	-1.08738	-6.54825	5e-05	0.000516318	yes
XLOC_000917	1.19551	5e-05	XLOC_000917	Scg2	chr1:79415689-79458664	WT	KO	OK	138.588	317.401	1.19551	8.05072	5e-05	0.000516318	yes
XLOC_000920	0.694985	5e-05	XLOC_000920	Serpine2	chr1:79793365-79858895	WT	KO	OK	17.3959	28.1617	0.694985	4.50495	5e-05	0.000516318	yes
XLOC_000924	0.889891	5e-05	XLOC_000924	Irs1	chr1:82233104-82291439	WT	KO	OK	4.11403	7.62345	0.889891	5.82562	5e-05	0.000516318	yes
XLOC_001024	1.04158	5e-05	XLOC_001024	Steap3	chr1:120226371-120271082	WT	KO	OK	12.32	25.3605	1.04158	6.77384	5e-05	0.000516318	yes
XLOC_001030	0.39045	5e-05	XLOC_001030	Actr3	chr1:125392904-125435727	WT	KO	OK	132.08	173.13	0.39045	2.64149	5e-05	0.000516318	yes
XLOC_001050	0.633699	5e-05	XLOC_001050	Mapkapk2	chr1:131053703-131097543	WT	KO	OK	23.2113	36.0133	0.633699	4.20511	5e-05	0.000516318	yes
XLOC_001060	1.76004	5e-05	XLOC_001060	Nfasc	chr1:132564689-132741797	WT	KO	OK	0.126751	0.429315	1.76004	5.307	5e-05	0.000516318	yes
XLOC_001069	-0.459419	5e-05	XLOC_001069	Atp2b4	chr1:133702554-133801040	WT	KO	OK	5.52519	4.01836	-0.459419	-2.25662	5e-05	0.000516318	yes
XLOC_001082	0.415232	5e-05	XLOC_001082	Rnpep	chr1:135262698-135284084	WT	KO	OK	18.5542	24.7423	0.415232	2.70263	5e-05	0.000516318	yes
XLOC_001084	0.740758	5e-05	XLOC_001084	Shisa4	chr1:135371118-135375212	WT	KO	OK	6.77084	11.3144	0.740758	3.91725	5e-05	0.000516318	yes
XLOC_001101	-1.07544	5e-05	XLOC_001101	Crb1	chr1:139198253-139402852	WT	KO	OK	1.53142	0.726697	-1.07544	-3.25887	5e-05	0.000516318	yes
XLOC_001130	0.374397	5e-05	XLOC_001130	Lamc1	chr1:153218921-153332786	WT	KO	OK	51.3961	66.6247	0.374397	2.5278	5e-05	0.000516318	yes
XLOC_001140	0.520711	5e-05	XLOC_001140	Mr1	chr1:155127276-155146800	WT	KO	OK	2.06889	2.96815	0.520711	2.606	5e-05	0.000516318	yes
XLOC_001141	-1.01116	5e-05	XLOC_001141	-	chr1:155212313-155234459	WT	KO	OK	3.45841	1.71588	-1.01116	-5.17546	5e-05	0.000516318	yes
XLOC_001144	0.815995	5e-05	XLOC_001144	Lhx4	chr1:155698034-155742157	WT	KO	OK	1.40434	2.47235	0.815995	3.31133	5e-05	0.000516318	yes
XLOC_001148	1.16647	5e-05	XLOC_001148	Fam163a	chr1:156075881-156205494	WT	KO	OK	4.74231	10.6447	1.16647	7.25167	5e-05	0.000516318	yes
XLOC_001150	0.815085	5e-05	XLOC_001150	Soat1	chr1:156428107-156474328	WT	KO	OK	6.17004	10.8556	0.815085	5.25486	5e-05	0.000516318	yes
XLOC_001156	0.475203	5e-05	XLOC_001156	Brinp2	chr1:158245267-158356336	WT	KO	OK	5.58098	7.7582	0.475203	2.94622	5e-05	0.000516318	yes
XLOC_001193	-0.424215	5e-05	XLOC_001193	Sft2d2	chr1:165174340-165194433	WT	KO	OK	8.81809	6.57163	-0.424215	-2.75194	5e-05	0.000516318	yes
XLOC_001211	-0.612414	5e-05	XLOC_001211	Rgs4	chr1:169741476-169747642	WT	KO	OK	7.81544	5.11209	-0.612414	-3.68839	5e-05	0.000516318	yes
XLOC_001212	0.358579	5e-05	XLOC_001212	Hsd17b7	chr1:169949536-169969205	WT	KO	OK	22.3896	28.7071	0.358579	2.40977	5e-05	0.000516318	yes
XLOC_001264	1.29798	5e-05	XLOC_001264	Ifi203	chr1:173920402-173942492	WT	KO	OK	0.130701	0.321373	1.29798	2.48683	5e-05	0.000516318	yes
XLOC_001291	-0.515451	5e-05	XLOC_001291	Ephx1	chr1:180989554-181017552	WT	KO	OK	23.31	16.3071	-0.515451	-3.2663	5e-05	0.000516318	yes
XLOC_001301	0.549315	5e-05	XLOC_001301	Capn2	chr1:182467258-182517483	WT	KO	OK	26.4186	38.6607	0.549315	3.67937	5e-05	0.000516318	yes
XLOC_001311	0.400374	5e-05	XLOC_001311	2016-03-02	chr1:184813067-184845847	WT	KO	OK	9.39703	12.4027	0.400374	2.43252	5e-05	0.000516318	yes
XLOC_001318	-0.613945	5e-05	XLOC_001318	Lyplal1	chr1:186087731-186117321	WT	KO	OK	27.5173	17.98	-0.613945	-3.91202	5e-05	0.000516318	yes
XLOC_001326	-0.371393	5e-05	XLOC_001326	Smyd2	chr1:189880491-189922508	WT	KO	OK	62.853	48.5876	-0.371393	-2.46425	5e-05	0.000516318	yes
XLOC_001333	-0.652856	5e-05	XLOC_001333	Atf3	chr1:191170296-191183333	WT	KO	OK	7.32535	4.65907	-0.652856	-3.65772	5e-05	0.000516318	yes
XLOC_001338	1.70055	5e-05	XLOC_001338	Traf5	chr1:191997202-192092599	WT	KO	OK	1.42174	4.62101	1.70055	7.22361	5e-05	0.000516318	yes
XLOC_001445	1.74313	5e-05	XLOC_001445	-	chr1:148490528-148495514	WT	KO	OK	0.188948	0.632526	1.74313	5.16864	5e-05	0.000516318	yes
XLOC_001529	-0.89476	5e-05	XLOC_001529	Epm2a	chr10:11342727-11459688	WT	KO	OK	2.47865	1.33311	-0.89476	-3.59086	5e-05	0.000516318	yes
XLOC_001547	0.953218	5e-05	XLOC_001547	Map3k5	chr10:19933960-20142806	WT	KO	OK	1.15443	2.2352	0.953218	5.06916	5e-05	0.000516318	yes
XLOC_001551	-0.475781	5e-05	XLOC_001551	Ahi1	chr10:20952546-21080429	WT	KO	OK	22.4821	16.1664	-0.475781	-3.17754	5e-05	0.000516318	yes
XLOC_001558	1.33552	5e-05	XLOC_001558	H60b	chr10:22158608-22374139	WT	KO	OK	6.05136	15.2716	1.33552	3.69374	5e-05	0.000516318	yes
XLOC_001559	1.24572	5e-05	XLOC_001559	C920009B18Rik	chr10:22158608-22374139	WT	KO	OK	56.9273	134.996	1.24572	4.75383	5e-05	0.000516318	yes
XLOC_001595	-0.380704	5e-05	XLOC_001595	Tspyl4	chr10:34297420-34301320	WT	KO	OK	18.4548	14.1745	-0.380704	-2.5144	5e-05	0.000516318	yes
XLOC_001600	0.956271	5e-05	XLOC_001600	Lama4	chr10:38965180-39111900	WT	KO	OK	3.97106	7.70499	0.956271	6.09045	5e-05	0.000516318	yes
XLOC_001619	0.784508	5e-05	XLOC_001619	Scml4	chr10:42860511-42960787	WT	KO	OK	1.00081	1.72391	0.784508	3.46687	5e-05	0.000516318	yes
XLOC_001628	-0.545578	5e-05	XLOC_001628	Rtn4ip1	chr10:43874189-43948750	WT	KO	OK	17.3342	11.8759	-0.545578	-2.65555	5e-05	0.000516318	yes
XLOC_001629	-0.969292	5e-05	XLOC_001629	Aim1	chr10:43948807-44004846	WT	KO	OK	0.509	0.259975	-0.969292	-2.48639	5e-05	0.000516318	yes
XLOC_001633	#NAME?	5e-05	XLOC_001633	-	chr10:44580489-44584517	WT	KO	OK	0.34637	0	#NAME?	#NAME?	5e-05	0.000516318	yes
XLOC_001636	0.742635	5e-05	XLOC_001636	Bves	chr10:45335499-45372460	WT	KO	OK	20.9137	34.9934	0.742635	4.37623	5e-05	0.000516318	yes
XLOC_001656	1.54971	5e-05	XLOC_001656	-	chr10:57144606-57164297	WT	KO	OK	1.00294	2.93618	1.54971	8.34923	5e-05	0.000516318	yes
XLOC_001673	-0.419457	5e-05	XLOC_001673	Spock2	chr10:60105535-60135248	WT	KO	OK	53.5567	40.0447	-0.419457	-2.75855	5e-05	0.000516318	yes
XLOC_001680	-0.896576	5e-05	XLOC_001680	Pldi	chr10:60928225-60940633	WT	KO	OK	0.382406	0.205413	-0.896576	-2.36248	5e-05	0.000516318	yes
XLOC_001699	-0.402114	5e-05	XLOC_001699	Slc25a16	chr10:62920632-62946494	WT	KO	OK	14.3787	10.8811	-0.402114	-2.59515	5e-05	0.000516318	yes
XLOC_001717	1.02001	5e-05	XLOC_001717	Slc16a9	chr10:70245275-70285951	WT	KO	OK	0.203047	0.411766	1.02001	2.51609	5e-05	0.000516318	yes
XLOC_001718	0.613775	5e-05	XLOC_001718	Fam13c	chr10:70440667-70599291	WT	KO	OK	13.3387	20.4116	0.613775	3.1298	5e-05	0.000516318	yes
XLOC_001720	-0.443148	5e-05	XLOC_001720	Ipmk	chr10:71347790-71385890	WT	KO	OK	16.733	12.3076	-0.443148	-2.94916	5e-05	0.000516318	yes
XLOC_001722	-2.3243	5e-05	XLOC_001722	Pcdh15	chr10:73821856-74649732	WT	KO	OK	0.500589	0.0999533	-2.3243	-4.94589	5e-05	0.000516318	yes
XLOC_001727	0.535653	5e-05	XLOC_001727	Adora2a	chr10:75316584-75334792	WT	KO	OK	15.4186	22.3508	0.535653	3.46222	5e-05	0.000516318	yes
XLOC_001735	-0.396376	5e-05	XLOC_001735	Chchd10	chr10:75932620-75940672	WT	KO	OK	200.745	152.519	-0.396376	-2.64114	5e-05	0.000516318	yes
XLOC_001834	-1.2816	5e-05	XLOC_001834	Gadd45b	chr10:80930090-80932204	WT	KO	OK	7.02615	2.89014	-1.2816	-5.85012	5e-05	0.000516318	yes
XLOC_001841	-0.439929	5e-05	XLOC_001841	Dapk3	chr10:81183006-81193197	WT	KO	OK	15.882	11.7078	-0.439929	-2.71376	5e-05	0.000516318	yes
XLOC_001845	-0.412613	5e-05	XLOC_001845	Apba3	chr10:81266936-81291581	WT	KO	OK	17.7304	13.3202	-0.412613	-2.50961	5e-05	0.000516318	yes
XLOC_001850	-0.385739	5e-05	XLOC_001850	Dohh,Smim24	chr10:81384055-81395703	WT	KO	OK	44.8309	34.313	-0.385739	-2.39385	5e-05	0.000516318	yes
XLOC_001852	-0.410766	5e-05	XLOC_001852	Aes	chr10:81559443-81566371	WT	KO	OK	93.4601	70.3029	-0.410766	-2.77416	5e-05	0.000516318	yes
XLOC_001855	-0.589592	5e-05	XLOC_001855	Ankrd24	chr10:81628539-81647656	WT	KO	OK	3.13603	2.08399	-0.589592	-3.16768	5e-05	0.000516318	yes
XLOC_001865	-0.378446	5e-05	XLOC_001865	Hcfc2	chr10:82699006-82742741	WT	KO	OK	16.2598	12.5081	-0.378446	-2.24594	5e-05	0.000516318	yes
XLOC_001874	-0.89446	5e-05	XLOC_001874	Tcp11l2	chr10:84576946-84614355	WT	KO	OK	2.12221	1.14164	-0.89446	-3.68508	5e-05	0.000516318	yes
XLOC_001875	-0.498787	5e-05	XLOC_001875	Polr3b	chr10:84622436-84727178	WT	KO	OK	7.57965	5.36413	-0.498787	-3.16865	5e-05	0.000516318	yes
XLOC_001885	1.57312	5e-05	XLOC_001885	Timp3	chr10:86021928-86498896	WT	KO	OK	0.821479	2.44429	1.57312	4.13239	5e-05	0.000516318	yes
XLOC_001887	-1.10856	5e-05	XLOC_001887	BC030307	chr10:86705810-86776843	WT	KO	OK	2.59962	1.20559	-1.10856	-3.83447	5e-05	0.000516318	yes
XLOC_001888	-0.457304	5e-05	XLOC_001888	Nt5dc3	chr10:86779004-86838408	WT	KO	OK	9.21532	6.71194	-0.457304	-2.99206	5e-05	0.000516318	yes
XLOC_001895	-0.376198	5e-05	XLOC_001895	Nup37	chr10:88146991-88178395	WT	KO	OK	28.62	22.0507	-0.376198	-2.38238	5e-05	0.000516318	yes
XLOC_001896	-0.544036	5e-05	XLOC_001896	Ccdc53	chr10:88201096-88246158	WT	KO	OK	20.0254	13.7344	-0.544036	-3.17241	5e-05	0.000516318	yes
XLOC_001897	-0.476475	5e-05	XLOC_001897	Gnptab	chr10:88379132-88447329	WT	KO	OK	9.04921	6.50395	-0.476475	-3.07084	5e-05	0.000516318	yes
XLOC_001904	-0.726578	5e-05	XLOC_001904	-	chr10:92401029-92417646	WT	KO	OK	1.5747	0.951646	-0.726578	-3.77214	5e-05	0.000516318	yes
XLOC_001908	-0.434811	5e-05	XLOC_001908	Lta4h	chr10:93453371-93484896	WT	KO	OK	39.1368	28.953	-0.434811	-2.86757	5e-05	0.000516318	yes
XLOC_001915	-0.447296	5e-05	XLOC_001915	Nr2c1	chr10:94147789-94197217	WT	KO	OK	5.15394	3.77998	-0.447296	-2.66736	5e-05	0.000516318	yes
XLOC_001916	-0.369633	5e-05	XLOC_001916	Ndufa12	chr10:94199008-94220948	WT	KO	OK	390.418	302.175	-0.369633	-2.48923	5e-05	0.000516318	yes
XLOC_001922	-0.38154	5e-05	XLOC_001922	Eea1	chr10:95940662-96045518	WT	KO	OK	12.869	9.87848	-0.38154	-2.54916	5e-05	0.000516318	yes
XLOC_001935	-0.365294	5e-05	XLOC_001935	Dusp6	chr10:99263230-99267489	WT	KO	OK	27.998	21.7351	-0.365294	-2.41917	5e-05	0.000516318	yes
XLOC_001953	-0.608869	5e-05	XLOC_001953	Ppfia2	chr10:106469598-106933468	WT	KO	OK	4.51794	2.96246	-0.608869	-3.75518	5e-05	0.000516318	yes
XLOC_001975	-1.31347	5e-05	XLOC_001975	Ptprr	chr10:116018253-116274929	WT	KO	OK	2.95976	1.19086	-1.31347	-4.25874	5e-05	0.000516318	yes
XLOC_001983	-0.494314	5e-05	XLOC_001983	Cpm	chr10:117629499-117687352	WT	KO	OK	2.69843	1.91561	-0.494314	-2.73281	5e-05	0.000516318	yes
XLOC_001985	-0.468497	5e-05	XLOC_001985	Mdm1	chr10:118112534-118169075	WT	KO	OK	53.032	38.3271	-0.468497	-3.07868	5e-05	0.000516318	yes
XLOC_002045	-0.721171	5e-05	XLOC_002045	Gls2	chr10:128194445-128211794	WT	KO	OK	12.4683	7.56335	-0.721171	-3.32063	5e-05	0.000516318	yes
XLOC_002050	-0.458583	5e-05	XLOC_002050	Pan2	chr10:128302077-128321358	WT	KO	OK	24.1695	17.5882	-0.458583	-2.7727	5e-05	0.000516318	yes
XLOC_002095	1.04329	5e-05	XLOC_002095	H60c	chr10:3256207-3267771	WT	KO	OK	0.30327	0.625017	1.04329	2.73604	5e-05	0.000516318	yes
XLOC_002097	-0.383809	5e-05	XLOC_002097	Rmnd1	chr10:4402106-4432373	WT	KO	OK	16.1505	12.378	-0.383809	-2.38408	5e-05	0.000516318	yes
XLOC_002117	-1.16583	5e-05	XLOC_002117	-	chr10:9523782-9530002	WT	KO	OK	1.42135	0.63351	-1.16583	-3.64999	5e-05	0.000516318	yes
XLOC_002119	-0.462182	5e-05	XLOC_002119	Stxbp5	chr10:9755546-9901557	WT	KO	OK	8.20705	5.9574	-0.462182	-2.28548	5e-05	0.000516318	yes
XLOC_002122	-0.510205	5e-05	XLOC_002122	Grm1	chr10:10686058-11082331	WT	KO	OK	3.17168	2.22691	-0.510205	-2.81511	5e-05	0.000516318	yes
XLOC_002136	0.934063	5e-05	XLOC_002136	Abracl	chr10:18011259-18023252	WT	KO	OK	58.739	112.23	0.934063	6.116	5e-05	0.000516318	yes
XLOC_002141	-1.45057	5e-05	XLOC_002141	D10Bwg1379e	chr10:18581669-18744077	WT	KO	OK	7.46698	2.73199	-1.45057	-9.36614	5e-05	0.000516318	yes
XLOC_002150	-0.908313	5e-05	XLOC_002150	Myb	chr10:21124929-21160984	WT	KO	OK	15.9998	8.5248	-0.908313	-5.84901	5e-05	0.000516318	yes
XLOC_002158	-0.429047	5e-05	XLOC_002158	Rps12	chr10:23780414-23788265	WT	KO	OK	2194.21	1629.75	-0.429047	-2.86902	5e-05	0.000516318	yes
XLOC_002166	-0.734501	5e-05	XLOC_002166	Enpp1	chr10:24637917-24712102	WT	KO	OK	11.5819	6.96103	-0.734501	-4.46854	5e-05	0.000516318	yes
XLOC_002186	-0.59595	5e-05	XLOC_002186	Hey2	chr10:30832358-30842783	WT	KO	OK	1.86351	1.23292	-0.59595	-2.50719	5e-05	0.000516318	yes
XLOC_002200	0.961549	5e-05	XLOC_002200	Dse	chr10:34151391-34207551	WT	KO	OK	1.9018	3.70357	0.961549	5.38104	5e-05	0.000516318	yes
XLOC_002216	-0.851406	5e-05	XLOC_002216	Gpr6	chr10:41069645-41072329	WT	KO	OK	1.02671	0.569047	-0.851406	-2.45406	5e-05	0.000516318	yes
XLOC_002242	-0.884822	5e-05	XLOC_002242	Cep85l	chr10:53273391-53379876	WT	KO	OK	3.58013	1.93883	-0.884822	-4.31228	5e-05	0.000516318	yes
XLOC_002272	-0.326674	5e-05	XLOC_002272	Hk1	chr10:62268854-62379908	WT	KO	OK	60.4902	48.2332	-0.326674	-2.21004	5e-05	0.000516318	yes
XLOC_002274	-0.381963	5e-05	XLOC_002274	Supv3l1	chr10:62427454-62451524	WT	KO	OK	25.9414	19.9073	-0.381963	-2.41299	5e-05	0.000516318	yes
XLOC_002277	-0.391525	5e-05	XLOC_002277	2510003E04Rik	chr10:62558469-62578457	WT	KO	OK	25.3608	19.3331	-0.391525	-2.5685	5e-05	0.000516318	yes
XLOC_002283	0.449593	5e-05	XLOC_002283	Tet1	chr10:62804569-62880014	WT	KO	OK	1.40237	1.91516	0.449593	2.75714	5e-05	0.000516318	yes
XLOC_002295	-0.472691	5e-05	XLOC_002295	Arid5b	chr10:68092526-68278800	WT	KO	OK	3.95235	2.84814	-0.472691	-2.75861	5e-05	0.000516318	yes
XLOC_002300	0.695963	5e-05	XLOC_002300	Phyhipl	chr10:70440667-70599291	WT	KO	OK	6.57347	10.6488	0.695963	2.28273	5e-05	0.000516318	yes
XLOC_002306	-0.434414	5e-05	XLOC_002306	Cisd1	chr10:71330493-71344849	WT	KO	OK	91.8923	67.9998	-0.434414	-2.8712	5e-05	0.000516318	yes
XLOC_002313	0.535343	5e-05	XLOC_002313	Lrrc75b	chr10:75550124-75560330	WT	KO	OK	7.96632	11.5455	0.535343	3.46546	5e-05	0.000516318	yes
XLOC_002328	-0.385818	5e-05	XLOC_002328	Pcnt	chr10:76351253-76443882	WT	KO	OK	10.4343	7.98587	-0.385818	-2.55708	5e-05	0.000516318	yes
XLOC_002332	1.31674	5e-05	XLOC_002332	Col6a1	chr10:76708791-76726044	WT	KO	OK	0.728083	1.81367	1.31674	5.75793	5e-05	0.000516318	yes
XLOC_002342	0.394726	5e-05	XLOC_002342	Lrrc3	chr10:77897575-77902536	WT	KO	OK	4.77226	6.27406	0.394726	2.45035	5e-05	0.000516318	yes
XLOC_002343	-0.41345	5e-05	XLOC_002343	Trpm2	chr10:77907616-77969872	WT	KO	OK	3.83373	2.87846	-0.41345	-2.57091	5e-05	0.000516318	yes
XLOC_002349	0.470027	5e-05	XLOC_002349	Agpat3	chr10:78249079-78353037	WT	KO	OK	56.8343	78.7231	0.470027	2.8031	5e-05	0.000516318	yes
XLOC_002355	0.961975	5e-05	XLOC_002355	Syde1	chr10:78584502-78591964	WT	KO	OK	0.609336	1.18697	0.961975	3.58651	5e-05	0.000516318	yes
XLOC_002384	-0.459888	5e-05	XLOC_002384	Mex3d	chr10:80380354-80387651	WT	KO	OK	10.6391	7.73509	-0.459888	-2.90341	5e-05	0.000516318	yes
XLOC_002385	-0.653183	5e-05	XLOC_002385	Mbd3	chr10:80392539-80401875	WT	KO	OK	43.0159	27.3528	-0.653183	-4.20956	5e-05	0.000516318	yes
XLOC_002386	-0.65292	5e-05	XLOC_002386	Uqcr11	chr10:80402996-80406821	WT	KO	OK	129.234	82.192	-0.65292	-4.10378	5e-05	0.000516318	yes
XLOC_002387	-0.496187	5e-05	XLOC_002387	Tcf3	chr10:80409164-80433968	WT	KO	OK	20.4176	14.4757	-0.496187	-3.26531	5e-05	0.000516318	yes
XLOC_002388	-0.621955	5e-05	XLOC_002388	Atp8b3	chr10:80519549-80539124	WT	KO	OK	2.41345	1.56823	-0.621955	-2.67713	5e-05	0.000516318	yes
XLOC_002392	-0.401675	5e-05	XLOC_002392	Btbd2	chr10:80642616-80657268	WT	KO	OK	14.6472	11.0876	-0.401675	-2.58488	5e-05	0.000516318	yes
XLOC_002405	-0.355134	5e-05	XLOC_002405	Sgta	chr10:81044069-81060250	WT	KO	OK	54.4731	42.5869	-0.355134	-2.3567	5e-05	0.000516318	yes
XLOC_002410	-0.491322	5e-05	XLOC_002410	Atcay	chr10:81194690-81230779	WT	KO	OK	9.92825	7.06269	-0.491322	-2.96708	5e-05	0.000516318	yes
XLOC_002411	-0.430377	5e-05	XLOC_002411	Mrpl54	chr10:81264721-81266926	WT	KO	OK	75.763	56.2213	-0.430377	-2.70797	5e-05	0.000516318	yes
XLOC_002423	-0.703861	5e-05	XLOC_002423	Tle6	chr10:81590901-81600900	WT	KO	OK	5.92534	3.63773	-0.703861	-3.6614	5e-05	0.000516318	yes
XLOC_002434	-0.444069	5e-05	XLOC_002434	Appl2	chr10:83600032-83648754	WT	KO	OK	6.39339	4.69952	-0.444069	-2.60404	5e-05	0.000516318	yes
XLOC_002449	-0.40193	5e-05	XLOC_002449	Parpbp	chr10:88091071-88146941	WT	KO	OK	7.35382	5.5657	-0.40193	-2.40682	5e-05	0.000516318	yes
XLOC_002457	-0.44068	5e-05	XLOC_002457	Gas2l3	chr10:89408822-89443967	WT	KO	OK	5.12576	3.7766	-0.44068	-2.78628	5e-05	0.000516318	yes
XLOC_002460	-0.536796	5e-05	XLOC_002460	Scyl2	chr10:89638725-89686296	WT	KO	OK	21.192	14.6077	-0.536796	-3.46405	5e-05	0.000516318	yes
XLOC_002483	-1.00248	5e-05	XLOC_002483	Cep83os	chr10:94673492-94688613	WT	KO	OK	2.436	1.21591	-1.00248	-4.9873	5e-05	0.000516318	yes
XLOC_002484	-0.350714	5e-05	XLOC_002484	Plxnc1	chr10:94790865-94944578	WT	KO	OK	9.45256	7.41266	-0.350714	-2.19	5e-05	0.000516318	yes
XLOC_002486	1.15682	5e-05	XLOC_002486	-	chr10:95383741-95390637	WT	KO	OK	0.355897	0.793526	1.15682	4.1837	5e-05	0.000516318	yes
XLOC_002487	1.06632	5e-05	XLOC_002487	Socs2	chr10:95411489-95416857	WT	KO	OK	12.3069	25.7717	1.06632	6.80663	5e-05	0.000516318	yes
XLOC_002512	-0.413934	5e-05	XLOC_002512	Nav3	chr10:109681282-110008742	WT	KO	OK	2.0789	1.56037	-0.413934	-2.30608	5e-05	0.000516318	yes
XLOC_002526	-0.553557	5e-05	XLOC_002526	Lgr5	chr10:115450310-115587780	WT	KO	OK	14.6349	9.97132	-0.553557	-3.64123	5e-05	0.000516318	yes
XLOC_002528	0.694551	5e-05	XLOC_002528	Kcnmb4	chr10:116415862-116475466	WT	KO	OK	4.90313	7.93513	0.694551	2.97708	5e-05	0.000516318	yes
XLOC_002556	0.368745	5e-05	XLOC_002556	Rassf3	chr10:121410350-121476250	WT	KO	OK	8.80965	11.3753	0.368745	2.35936	5e-05	0.000516318	yes
XLOC_002586	-2.53601	5e-05	XLOC_002586	Nxph4	chr10:127525472-127534559	WT	KO	OK	0.689786	0.118932	-2.53601	-3.69766	5e-05	0.000516318	yes
XLOC_002594	-0.525406	5e-05	XLOC_002594	Il23a	chr10:128296139-128298084	WT	KO	OK	26.6365	18.5061	-0.525406	-3.31361	5e-05	0.000516318	yes
XLOC_002598	0.554294	5e-05	XLOC_002598	Myl6,Myl6b	chr10:128459235-128505955	WT	KO	OK	445.028	653.501	0.554294	2.54404	5e-05	0.000516318	yes
XLOC_002603	-0.985553	5e-05	XLOC_002603	Erbb3	chr10:128567531-128589501	WT	KO	OK	1.73661	0.877041	-0.985553	-5.0183	5e-05	0.000516318	yes
XLOC_002639	1.28947	5e-05	XLOC_002639	-	chr10:129929480-129933208	WT	KO	OK	0.113983	0.278619	1.28947	2.54465	5e-05	0.000516318	yes
XLOC_002657	-0.710238	5e-05	XLOC_002657	-	chr10:7987131-7989881	WT	KO	OK	5.02453	3.07109	-0.710238	-3.94227	5e-05	0.000516318	yes
XLOC_002777	-1.05511	5e-05	XLOC_002777	Pla2g3	chr11:3487969-3494166	WT	KO	OK	1.29523	0.623344	-1.05511	-3.56914	5e-05	0.000516318	yes
XLOC_002814	-0.572834	5e-05	XLOC_002814	Upp1	chr11:9118007-9136294	WT	KO	OK	5.00179	3.36268	-0.572834	-2.58625	5e-05	0.000516318	yes
XLOC_002822	0.550646	5e-05	XLOC_002822	Egfr	chr11:16752202-16918109	WT	KO	OK	2.09695	3.07148	0.550646	2.52865	5e-05	0.000516318	yes
XLOC_002864	-0.500951	5e-05	XLOC_002864	Nsg2	chr11:32000418-32059211	WT	KO	OK	64.086	45.2858	-0.500951	-3.38	5e-05	0.000516318	yes
XLOC_002872	0.626246	5e-05	XLOC_002872	Sh3pxd2b	chr11:32347808-32428183	WT	KO	OK	4.11113	6.34571	0.626246	3.39788	5e-05	0.000516318	yes
XLOC_002878	-3.60415	5e-05	XLOC_002878	Fam196b	chr11:34226820-34783905	WT	KO	OK	1.7863	0.146892	-3.60415	-5.90274	5e-05	0.000516318	yes
XLOC_002889	0.742455	5e-05	XLOC_002889	Ccnjl	chr11:43528636-43587876	WT	KO	OK	2.11516	3.5387	0.742455	3.80576	5e-05	0.000516318	yes
XLOC_002897	1.05826	5e-05	XLOC_002897	Adam19	chr11:46054501-46147484	WT	KO	OK	16.7794	34.9419	1.05826	7.14721	5e-05	0.000516318	yes
XLOC_002943	-0.49224	5e-05	XLOC_002943	3010026O09Rik	chr11:50174850-50200115	WT	KO	OK	11.6964	8.31522	-0.49224	-2.71255	5e-05	0.000516318	yes
XLOC_002978	-0.484173	5e-05	XLOC_002978	P4ha2	chr11:54100923-54131667	WT	KO	OK	69.6535	49.7957	-0.484173	-3.26066	5e-05	0.000516318	yes
XLOC_003019	1.04613	5e-05	XLOC_003019	Hist3h2a,Trim17	chr11:58954552-58977991	WT	KO	OK	5.31165	10.9685	1.04613	3.32725	5e-05	0.000516318	yes
XLOC_003046	-2.84941	5e-05	XLOC_003046	Aldh3a1	chr11:61207594-61218419	WT	KO	OK	1.12371	0.155918	-2.84941	-4.12408	5e-05	0.000516318	yes
XLOC_003062	0.604853	5e-05	XLOC_003062	Trim16	chr11:62820183-62842948	WT	KO	OK	3.2018	4.86937	0.604853	3.57858	5e-05	0.000516318	yes
XLOC_003072	-1.73292	5e-05	XLOC_003072	Pirt	chr11:66905631-66947086	WT	KO	OK	3.89225	1.17095	-1.73292	-8.4968	5e-05	0.000516318	yes
XLOC_003073	-2.69341	5e-05	XLOC_003073	-	chr11:67008206-67012244	WT	KO	OK	0.647784	0.100146	-2.69341	-4.26795	5e-05	0.000516318	yes
XLOC_003116	0.645421	5e-05	XLOC_003116	Zbtb4	chr11:69765911-69784026	WT	KO	OK	0.521559	0.81582	0.645421	3.03045	5e-05	0.000516318	yes
XLOC_003145	-0.495048	5e-05	XLOC_003145	Rnf167	chr11:70647237-70651838	WT	KO	OK	16.0003	11.3528	-0.495048	-2.90566	5e-05	0.000516318	yes
XLOC_003201	1.44617	5e-05	XLOC_003201	Rtn4rl1	chr11:75193992-75267762	WT	KO	OK	0.35225	0.959824	1.44617	4.49665	5e-05	0.000516318	yes
XLOC_003244	-0.831651	5e-05	XLOC_003244	Aldoc	chr11:78322992-78326760	WT	KO	OK	10.0065	5.62251	-0.831651	-4.72417	5e-05	0.000516318	yes
XLOC_003253	-0.558495	5e-05	XLOC_003253	Lyrm9	chr11:78826562-78845531	WT	KO	OK	2.76053	1.87443	-0.558495	-3.10833	5e-05	0.000516318	yes
XLOC_003257	0.510082	5e-05	XLOC_003257	Rab11fip4	chr11:79591117-79698023	WT	KO	OK	1.32401	1.88556	0.510082	2.66517	5e-05	0.000516318	yes
XLOC_003316	-0.609161	5e-05	XLOC_003316	Tbx2	chr11:85832614-85841997	WT	KO	OK	17.1109	11.2175	-0.609161	-3.96067	5e-05	0.000516318	yes
XLOC_003317	-3.18545	5e-05	XLOC_003317	Tbx4	chr11:85890062-85916097	WT	KO	OK	1.38949	0.152735	-3.18545	-6.93613	5e-05	0.000516318	yes
XLOC_003320	-0.551531	5e-05	XLOC_003320	Tubd1	chr11:86544990-86567927	WT	KO	OK	3.60221	2.45777	-0.551531	-2.5343	5e-05	0.000516318	yes
XLOC_003368	-0.930482	5e-05	XLOC_003368	Fam117a	chr11:95337017-95381872	WT	KO	OK	2.34161	1.2286	-0.930482	-3.81963	5e-05	0.000516318	yes
XLOC_003401	-0.665891	5e-05	XLOC_003401	Sp6	chr11:97013568-97024738	WT	KO	OK	1.75678	1.10729	-0.665891	-3.03579	5e-05	0.000516318	yes
XLOC_003414	0.334375	5e-05	XLOC_003414	Lasp1	chr11:97799671-97838764	WT	KO	OK	21.8674	27.5711	0.334375	2.23003	5e-05	0.000516318	yes
XLOC_003439	1.42028	5e-05	XLOC_003439	Igfbp4	chr11:99039855-99053396	WT	KO	OK	100.168	268.088	1.42028	9.55069	5e-05	0.000516318	yes
XLOC_003454	0.420702	5e-05	XLOC_003454	Cnp	chr11:100574938-100581739	WT	KO	OK	7.80548	10.4483	0.420702	2.5725	5e-05	0.000516318	yes
XLOC_003465	-0.533722	5e-05	XLOC_003465	Tubg2	chr11:101155681-101162074	WT	KO	OK	6.40273	4.42281	-0.533722	-2.89195	5e-05	0.000516318	yes
XLOC_003467	0.87129	5e-05	XLOC_003467	Ramp2	chr11:101233953-101248684	WT	KO	OK	16.8633	30.8479	0.87129	5.10226	5e-05	0.000516318	yes
XLOC_003477	0.817644	5e-05	XLOC_003477	Rnd2	chr11:101467391-101471951	WT	KO	OK	26.609	46.8991	0.817644	3.91273	5e-05	0.000516318	yes
XLOC_003495	0.682043	5e-05	XLOC_003495	Fzd2	chr11:102604430-102608058	WT	KO	OK	1.84581	2.96143	0.682043	3.62571	5e-05	0.000516318	yes
XLOC_003503	-1.41288	5e-05	XLOC_003503	Fmnl1	chr11:103170612-103198900	WT	KO	OK	5.57138	2.0924	-1.41288	-7.63275	5e-05	0.000516318	yes
XLOC_003505	-0.713505	5e-05	XLOC_003505	Rprml	chr11:103649508-103650580	WT	KO	OK	8.57333	5.22833	-0.713505	-3.52144	5e-05	0.000516318	yes
XLOC_003509	0.463851	5e-05	XLOC_003509	Crhr1	chr11:104132881-104175518	WT	KO	OK	5.19018	7.15839	0.463851	2.70639	5e-05	0.000516318	yes
XLOC_003513	2.15568	5e-05	XLOC_003513	Itgb3	chr11:104607829-104670588	WT	KO	OK	2.1114	9.40798	2.15568	13.098	5e-05	0.000516318	yes
XLOC_003519	0.873293	5e-05	XLOC_003519	Tanc2	chr11:105589473-105929306	WT	KO	OK	8.636	15.8198	0.873293	5.8616	5e-05	0.000516318	yes
XLOC_003520	-0.748438	5e-05	XLOC_003520	Ace	chr11:105965606-105989964	WT	KO	OK	7.08711	4.21859	-0.748438	-4.64181	5e-05	0.000516318	yes
XLOC_003522	-1.20649	5e-05	XLOC_003522	Kcnh6	chr11:106008202-106035654	WT	KO	OK	2.41714	1.0474	-1.20649	-5.80475	5e-05	0.000516318	yes
XLOC_003533	-0.761661	5e-05	XLOC_003533	1810010H24Rik	chr11:107025825-107031018	WT	KO	OK	2.24035	1.3214	-0.761661	-2.37222	5e-05	0.000516318	yes
XLOC_003552	-0.85541	5e-05	XLOC_003552	-	chr11:112542818-112554240	WT	KO	OK	1.7623	0.974039	-0.85541	-2.6102	5e-05	0.000516318	yes
XLOC_003553	0.524552	5e-05	XLOC_003553	Sox9	chr11:112782209-112787761	WT	KO	OK	15.0817	21.6948	0.524552	3.48492	5e-05	0.000516318	yes
XLOC_003554	0.999015	5e-05	XLOC_003554	Sstr2	chr11:113619480-113625895	WT	KO	OK	2.53235	5.06125	0.999015	4.51743	5e-05	0.000516318	yes
XLOC_003599	1.88148	5e-05	XLOC_003599	Mgat5b	chr11:116918862-116986944	WT	KO	OK	0.246521	0.908313	1.88148	5.80912	5e-05	0.000516318	yes
XLOC_003615	1.13967	5e-05	XLOC_003615	C1qtnf1	chr11:118428456-118454995	WT	KO	OK	0.169139	0.372666	1.13967	2.64885	5e-05	0.000516318	yes
XLOC_003633	-0.396827	5e-05	XLOC_003633	Bahcc1	chr11:120232939-120292297	WT	KO	OK	4.33552	3.29294	-0.396827	-2.54698	5e-05	0.000516318	yes
XLOC_003655	0.694217	5e-05	XLOC_003655	Metrnl	chr11:121702426-121717389	WT	KO	OK	2.49397	4.03526	0.694217	3.60299	5e-05	0.000516318	yes
XLOC_003681	0.907569	5e-05	XLOC_003681	Emid1	chr11:5106264-5152278	WT	KO	OK	6.96807	13.0713	0.907569	5.40513	5e-05	0.000516318	yes
XLOC_003682	0.568196	5e-05	XLOC_003682	Kremen1	chr11:5191552-5261675	WT	KO	OK	12.3406	18.297	0.568196	3.78176	5e-05	0.000516318	yes
XLOC_003692	-0.775496	5e-05	XLOC_003692	Camk2b	chr11:5969659-6065748	WT	KO	OK	1.27679	0.745887	-0.775496	-3.04525	5e-05	0.000516318	yes
XLOC_003714	-0.566181	5e-05	XLOC_003714	Fignl1	chr11:11800287-11808962	WT	KO	OK	38.9111	26.2806	-0.566181	-3.76032	5e-05	0.000516318	yes
XLOC_003715	-2.27737	5e-05	XLOC_003715	Ddc	chr11:11814001-11898144	WT	KO	OK	3.49284	0.720479	-2.27737	-7.17819	5e-05	0.000516318	yes
XLOC_003716	-2.25034	5e-05	XLOC_003716	Grb10	chr11:11930498-12037420	WT	KO	OK	0.37874	0.0796013	-2.25034	-4.08115	5e-05	0.000516318	yes
XLOC_003775	-1.6029	5e-05	XLOC_003775	Dock2	chr11:34226820-34783905	WT	KO	OK	4.18751	1.37859	-1.6029	-7.75528	5e-05	0.000516318	yes
XLOC_003797	1.85003	5e-05	XLOC_003797	Nipal4	chr11:46148154-46166359	WT	KO	OK	0.126569	0.456294	1.85003	3.49226	5e-05	0.000516318	yes
XLOC_003841	1.59661	5e-05	XLOC_003841	Tcf7	chr11:52252280-52283460	WT	KO	OK	0.768521	2.32425	1.59661	6.16966	5e-05	0.000516318	yes
XLOC_003862	0.683051	5e-05	XLOC_003862	Anxa6	chr11:54978961-55033471	WT	KO	OK	90.3409	145.045	0.683051	4.62793	5e-05	0.000516318	yes
XLOC_003868	0.920588	5e-05	XLOC_003868	Sparc	chr11:55394158-55420080	WT	KO	OK	9.38683	17.7682	0.920588	5.86368	5e-05	0.000516318	yes
XLOC_003932	-1.13077	5e-05	XLOC_003932	Rnf112	chr11:61448416-61454076	WT	KO	OK	2.2582	1.03126	-1.13077	-5.0143	5e-05	0.000516318	yes
XLOC_003947	0.859392	5e-05	XLOC_003947	Hs3st3b1	chr11:63884692-63922284	WT	KO	OK	5.91663	10.7344	0.859392	5.60498	5e-05	0.000516318	yes
XLOC_003968	-1.33834	5e-05	XLOC_003968	Pfas	chr11:68985531-69012482	WT	KO	OK	49.6766	19.6459	-1.33834	-10.8507	5e-05	0.000516318	yes
XLOC_003991	0.46836	5e-05	XLOC_003991	Nlgn2	chr11:69822957-69838080	WT	KO	OK	10.3249	14.2849	0.46836	3.05848	5e-05	0.000516318	yes
XLOC_004022	0.549536	5e-05	XLOC_004022	6330403K07Rik	chr11:71031940-71033617	WT	KO	OK	2.77735	4.06497	0.549536	2.55582	5e-05	0.000516318	yes
XLOC_004035	1.44171	5e-05	XLOC_004035	Spns2	chr11:72451637-72489920	WT	KO	OK	0.402383	1.09305	1.44171	4.65401	5e-05	0.000516318	yes
XLOC_004071	1.35593	5e-05	XLOC_004071	Serpinf1	chr11:75410028-75422623	WT	KO	OK	31.9038	81.6617	1.35593	8.95764	5e-05	0.000516318	yes
XLOC_004109	-1.23466	5e-05	XLOC_004109	Nlk	chr11:78567164-78697470	WT	KO	OK	16.1786	6.87501	-1.23466	-7.76532	5e-05	0.000516318	yes
XLOC_004134	-0.523312	5e-05	XLOC_004134	Slfn8,Slfn9	chr11:82978346-83020810	WT	KO	OK	2.47154	1.71963	-0.523312	-2.91201	5e-05	0.000516318	yes
XLOC_004150	-0.622337	5e-05	XLOC_004150	Lhx1	chr11:84517971-84535831	WT	KO	OK	4.75382	3.08816	-0.622337	-2.54181	5e-05	0.000516318	yes
XLOC_004190	-0.484804	5e-05	XLOC_004190	Hlf	chr11:90336531-90390917	WT	KO	OK	4.00329	2.86073	-0.484804	-2.94107	5e-05	0.000516318	yes
XLOC_004196	-0.596191	5e-05	XLOC_004196	Wfikkn2	chr11:94235951-94243944	WT	KO	OK	5.68182	3.75852	-0.596191	-3.53466	5e-05	0.000516318	yes
XLOC_004199	0.616418	5e-05	XLOC_004199	Cacna1g	chr11:94408390-94474382	WT	KO	OK	4.15347	6.36753	0.616418	3.99856	5e-05	0.000516318	yes
XLOC_004213	-3.14977	5e-05	XLOC_004213	Itga3	chr11:95044481-95076714	WT	KO	OK	1.75403	0.197633	-3.14977	-9.88929	5e-05	0.000516318	yes
XLOC_004217	0.92694	5e-05	XLOC_004217	Ngfr	chr11:95568820-95587698	WT	KO	OK	52.3015	99.4377	0.92694	6.26977	5e-05	0.000516318	yes
XLOC_004241	0.923853	5e-05	XLOC_004241	Srcin1	chr11:97509339-97575126	WT	KO	OK	0.480531	0.911653	0.923853	3.1671	5e-05	0.000516318	yes
XLOC_004252	0.499228	5e-05	XLOC_004252	Stac2	chr11:98036623-98053462	WT	KO	OK	3.10843	4.39363	0.499228	2.80444	5e-05	0.000516318	yes
XLOC_004323	0.526841	5e-05	XLOC_004323	Jup	chr11:100368855-100397790	WT	KO	OK	10.0259	14.445	0.526841	3.47087	5e-05	0.000516318	yes
XLOC_004324	1.27452	5e-05	XLOC_004324	Leprel4	chr11:100407782-100414911	WT	KO	OK	14.439	34.9305	1.27452	8.05989	5e-05	0.000516318	yes
XLOC_004333	0.381259	5e-05	XLOC_004333	Kcnh4	chr11:100740242-100760205	WT	KO	OK	4.76973	6.21247	0.381259	2.29902	5e-05	0.000516318	yes
XLOC_004336	0.818766	5e-05	XLOC_004336	Stat5b	chr11:100780697-100850585	WT	KO	OK	2.27335	4.00996	0.818766	4.8	5e-05	0.000516318	yes
XLOC_004338	1.7613	5e-05	XLOC_004338	Ptrf	chr11:100956735-100970617	WT	KO	OK	1.50471	5.10103	1.7613	8.71785	5e-05	0.000516318	yes
XLOC_004354	-0.438324	5e-05	XLOC_004354	Dusp3	chr11:101971143-101984791	WT	KO	OK	16.4383	12.1314	-0.438324	-2.88917	5e-05	0.000516318	yes
XLOC_004355	-0.556785	5e-05	XLOC_004355	Mpp3	chr11:101999652-102027038	WT	KO	OK	10.4593	7.11043	-0.556785	-3.46911	5e-05	0.000516318	yes
XLOC_004356	-0.548116	5e-05	XLOC_004356	Mpp2	chr11:102056935-102088515	WT	KO	OK	11.2974	7.72641	-0.548116	-3.54004	5e-05	0.000516318	yes
XLOC_004373	-2.01574	5e-05	XLOC_004373	Gjc1	chr11:102798395-102819686	WT	KO	OK	5.34712	1.32227	-2.01574	-8.81122	5e-05	0.000516318	yes
XLOC_004377	-0.479013	5e-05	XLOC_004377	C1ql1	chr11:102939263-102946461	WT	KO	OK	75.3517	54.0625	-0.479013	-3.17727	5e-05	0.000516318	yes
XLOC_004397	-1.13942	5e-05	XLOC_004397	Cyb561	chr11:105933700-105944531	WT	KO	OK	17.1993	7.80747	-1.13942	-7.08924	5e-05	0.000516318	yes
XLOC_004404	-0.408157	5e-05	XLOC_004404	Smarcd2	chr11:106263170-106272972	WT	KO	OK	18.7657	14.1416	-0.408157	-2.62384	5e-05	0.000516318	yes
XLOC_004405	-0.627289	5e-05	XLOC_004405	Gh	chr11:106300260-106301896	WT	KO	OK	29.9979	19.4204	-0.627289	-3.78094	5e-05	0.000516318	yes
XLOC_004408	-0.725042	5e-05	XLOC_004408	Icam2	chr11:106372253-106382802	WT	KO	OK	19.6409	11.8824	-0.725042	-3.83597	5e-05	0.000516318	yes
XLOC_004423	-0.364876	5e-05	XLOC_004423	Prkca	chr11:107933386-108343888	WT	KO	OK	6.69705	5.2005	-0.364876	-2.38918	5e-05	0.000516318	yes
XLOC_004425	-0.493844	5e-05	XLOC_004425	Rgs9	chr11:109225354-109298181	WT	KO	OK	2.90353	2.06188	-0.493844	-2.52292	5e-05	0.000516318	yes
XLOC_004435	-0.458342	5e-05	XLOC_004435	Abca5	chr11:110269259-110337716	WT	KO	OK	1.81877	1.32374	-0.458342	-2.64399	5e-05	0.000516318	yes
XLOC_004456	-0.558618	5e-05	XLOC_004456	Nat9	chr11:115182831-115187316	WT	KO	OK	10.6317	7.2184	-0.558618	-2.99917	5e-05	0.000516318	yes
XLOC_004460	-0.464077	5e-05	XLOC_004460	Hid1	chr11:115347704-115367722	WT	KO	OK	20.9174	15.1638	-0.464077	-3.03309	5e-05	0.000516318	yes
XLOC_004473	-0.593908	5e-05	XLOC_004473	Unc13d	chr11:116062095-116077961	WT	KO	OK	1.02964	0.682187	-0.593908	-2.39964	5e-05	0.000516318	yes
XLOC_004489	0.57611	5e-05	XLOC_004489	Cygb	chr11:116645517-116654313	WT	KO	OK	3.53678	5.27272	0.57611	3.17361	5e-05	0.000516318	yes
XLOC_004504	1.38915	5e-05	XLOC_004504	Timp2	chr11:118301060-118355411	WT	KO	OK	8.51365	22.2993	1.38915	9.00094	5e-05	0.000516318	yes
XLOC_004506	-0.378154	5e-05	XLOC_004506	Lgals3bp	chr11:118392751-118401931	WT	KO	OK	17.4318	13.4124	-0.378154	-2.40681	5e-05	0.000516318	yes
XLOC_004518	2.01932	5e-05	XLOC_004518	Nptx1	chr11:119538718-119547912	WT	KO	OK	1.42253	5.76681	2.01932	11.5596	5e-05	0.000516318	yes
XLOC_004521	-0.34778	5e-05	XLOC_004521	Aatk	chr11:120007311-120047310	WT	KO	OK	6.09337	4.78813	-0.34778	-2.20362	5e-05	0.000516318	yes
XLOC_004527	0.639063	5e-05	XLOC_004527	Actg1	chr11:120344396-120348484	WT	KO	OK	3167.54	4932.87	0.639063	3.55687	5e-05	0.000516318	yes
XLOC_004542	1.26568	5e-05	XLOC_004542	Notum	chr11:120653788-120661149	WT	KO	OK	0.869211	2.08994	1.26568	4.51277	5e-05	0.000516318	yes
XLOC_004715	0.36681	5e-05	XLOC_004715	Sdc1	chr12:8771395-8793687	WT	KO	OK	33.7543	43.5262	0.36681	2.46409	5e-05	0.000516318	yes
XLOC_004729	2.00376	5e-05	XLOC_004729	Fam49a	chr12:12262138-12392475	WT	KO	OK	0.12803	0.513458	2.00376	4.97601	5e-05	0.000516318	yes
XLOC_004761	-0.393703	5e-05	XLOC_004761	Myt1l	chr12:29453041-29923209	WT	KO	OK	8.83853	6.72765	-0.393703	-2.38097	5e-05	0.000516318	yes
XLOC_004776	-0.922628	5e-05	XLOC_004776	Atxn7l1	chr12:33302514-33376340	WT	KO	OK	1.43643	0.757784	-0.922628	-3.46774	5e-05	0.000516318	yes
XLOC_004847	0.3905	5e-05	XLOC_004847	Arf6	chr12:69372149-69375980	WT	KO	OK	52.5448	68.8782	0.3905	2.64102	5e-05	0.000516318	yes
XLOC_004859	0.986788	5e-05	XLOC_004859	Frmd6	chr12:70825513-70902234	WT	KO	OK	4.63356	9.18265	0.986788	6.2676	5e-05	0.000516318	yes
XLOC_004865	1.26215	5e-05	XLOC_004865	Dact1	chr12:71309883-71320107	WT	KO	OK	0.524446	1.2579	1.26215	4.7897	5e-05	0.000516318	yes
XLOC_004867	0.354637	5e-05	XLOC_004867	Daam1	chr12:71830959-71992376	WT	KO	OK	9.48394	12.1268	0.354637	2.33413	5e-05	0.000516318	yes
XLOC_004917	-1.26787	5e-05	XLOC_004917	Papln	chr12:83763633-83793421	WT	KO	OK	0.858873	0.356667	-1.26787	-3.67527	5e-05	0.000516318	yes
XLOC_004948	1.33455	5e-05	XLOC_004948	Esrrb	chr12:86361116-86521628	WT	KO	OK	0.135375	0.34141	1.33455	3.00476	5e-05	0.000516318	yes
XLOC_004977	-0.620025	5e-05	XLOC_004977	Ttc8	chr12:98920556-98983238	WT	KO	OK	29.6302	19.2791	-0.620025	-3.87761	5e-05	0.000516318	yes
XLOC_004985	1.21005	5e-05	XLOC_004985	9030617O03Rik	chr12:100779078-100908403	WT	KO	OK	2.50284	5.79023	1.21005	4.2243	5e-05	0.000516318	yes
XLOC_004999	-0.500313	5e-05	XLOC_004999	Otub2	chr12:103376893-103406764	WT	KO	OK	12.1068	8.55892	-0.500313	-3.1558	5e-05	0.000516318	yes
XLOC_005022	-0.744024	5e-05	XLOC_005022	Bdkrb2	chr12:105562920-105595230	WT	KO	OK	11.7717	7.02855	-0.744024	-4.26579	5e-05	0.000516318	yes
XLOC_005109	0.492798	5e-05	XLOC_005109	Tnfaip2	chr12:111442660-111455018	WT	KO	OK	1.36143	1.91576	0.492798	2.39312	5e-05	0.000516318	yes
XLOC_005138	0.369558	5e-05	XLOC_005138	Crip1	chr12:113146523-113153881	WT	KO	OK	98.7554	127.588	0.369558	2.34821	5e-05	0.000516318	yes
XLOC_005149	0.735261	5e-05	XLOC_005149	Rapgef5	chr12:117516478-117760217	WT	KO	OK	22.0834	36.7622	0.735261	4.9564	5e-05	0.000516318	yes
XLOC_005186	-0.639247	5e-05	XLOC_005186	Lpin1	chr12:16535668-16589812	WT	KO	OK	12.5526	8.0594	-0.639247	-4.1775	5e-05	0.000516318	yes
XLOC_005203	-0.561447	5e-05	XLOC_005203	Id2	chr12:25093798-25096092	WT	KO	OK	32.7961	22.2234	-0.561447	-3.56096	5e-05	0.000516318	yes
XLOC_005221	-1.22372	5e-05	XLOC_005221	Slc26a4	chr12:31519818-31562418	WT	KO	OK	13.6421	5.84126	-1.22372	-6.53302	5e-05	0.000516318	yes
XLOC_005226	0.358637	5e-05	XLOC_005226	Prkar2b	chr12:31958408-32061315	WT	KO	OK	21.1031	27.0587	0.358637	2.2775	5e-05	0.000516318	yes
XLOC_005235	0.708844	5e-05	XLOC_005235	Tspan13	chr12:36014554-36042478	WT	KO	OK	65.7706	107.502	0.708844	4.78032	5e-05	0.000516318	yes
XLOC_005245	-0.703873	5e-05	XLOC_005245	Lrrn3	chr12:41024089-41955588	WT	KO	OK	48.5405	29.8001	-0.703873	-4.55876	5e-05	0.000516318	yes
XLOC_005273	3.60151	5e-05	XLOC_005273	Slc25a21	chr12:56712633-57197472	WT	KO	OK	0.202758	2.46116	3.60151	7.8824	5e-05	0.000516318	yes
XLOC_005301	-1.29587	5e-05	XLOC_005301	Pygl	chr12:70190814-70227683	WT	KO	OK	12.9764	5.28514	-1.29587	-7.94978	5e-05	0.000516318	yes
XLOC_005321	0.391154	5e-05	XLOC_005321	Sgpp1	chr12:75714247-75735729	WT	KO	OK	23.64	31.0025	0.391154	2.61213	5e-05	0.000516318	yes
XLOC_005341	0.424662	5e-05	XLOC_005341	Actn1	chr12:80165255-80260631	WT	KO	OK	82.7261	111.04	0.424662	2.86633	5e-05	0.000516318	yes
XLOC_005346	1.1209	5e-05	XLOC_005346	Ccdc177	chr12:80753935-80760718	WT	KO	OK	0.380746	0.828059	1.1209	4.18167	5e-05	0.000516318	yes
XLOC_005350	0.75752	5e-05	XLOC_005350	Slc8a3	chr12:81197914-81333180	WT	KO	OK	1.44649	2.4454	0.75752	4.00137	5e-05	0.000516318	yes
XLOC_005375	0.855204	5e-05	XLOC_005375	Pgf	chr12:85166638-85177313	WT	KO	OK	10.406	18.8247	0.855204	5.14445	5e-05	0.000516318	yes
XLOC_005382	1.45794	5e-05	XLOC_005382	Tgfb3	chr12:86056740-86079041	WT	KO	OK	1.43267	3.93577	1.45794	7.09342	5e-05	0.000516318	yes
XLOC_005391	0.695692	5e-05	XLOC_005391	Ism2	chr12:87277607-87300150	WT	KO	OK	1.77341	2.87232	0.695692	2.72041	5e-05	0.000516318	yes
XLOC_005407	-0.587814	5e-05	XLOC_005407	Ston2	chr12:91633006-91786436	WT	KO	OK	9.31887	6.20031	-0.587814	-3.92125	5e-05	0.000516318	yes
XLOC_005420	0.795028	5e-05	XLOC_005420	Rps6ka5	chr12:100548493-100725367	WT	KO	OK	2.5936	4.50019	0.795028	4.49434	5e-05	0.000516318	yes
XLOC_005421	-0.804253	5e-05	XLOC_005421	Gpr68	chr12:100779078-100908403	WT	KO	OK	9.0489	5.18193	-0.804253	-3.78653	5e-05	0.000516318	yes
XLOC_005422	0.411189	5e-05	XLOC_005422	Ccdc88c	chr12:100911520-101029074	WT	KO	OK	2.32326	3.08942	0.411189	2.51766	5e-05	0.000516318	yes
XLOC_005436	1.18321	5e-05	XLOC_005436	Asb2	chr12:103321141-103367316	WT	KO	OK	0.210972	0.479077	1.18321	2.43794	5e-05	0.000516318	yes
XLOC_005445	3.03198	5e-05	XLOC_005445	Serpina1b,Serpina1d	chr12:103714666-103803497	WT	KO	OK	0.641121	5.24394	3.03198	5.2564	5e-05	0.000516318	yes
XLOC_005462	-1.87484	5e-05	XLOC_005462	-	chr12:105901253-105907913	WT	KO	OK	1.31514	0.358581	-1.87484	-4.70867	5e-05	0.000516318	yes
XLOC_005468	-0.442363	5e-05	XLOC_005468	Ccdc85c	chr12:108203594-108275589	WT	KO	OK	29.1504	21.4526	-0.442363	-2.86808	5e-05	0.000516318	yes
XLOC_005473	-0.434751	5e-05	XLOC_005473	Begain	chr12:109032181-109068404	WT	KO	OK	3.9613	2.93065	-0.434751	-2.31663	5e-05	0.000516318	yes
XLOC_005496	-1.33411	5e-05	XLOC_005496	A730018C14Rik,B020018J22Rik	chr12:112411022-112435338	WT	KO	OK	2.24148	0.889053	-1.33411	-5.04248	5e-05	0.000516318	yes
XLOC_005593	2.09619	5e-05	XLOC_005593	-	chr12:94029873-94032009	WT	KO	OK	0.134956	0.577046	2.09619	3.54111	5e-05	0.000516318	yes
XLOC_005594	1.91503	5e-05	XLOC_005594	-	chr12:94032125-94036704	WT	KO	OK	0.15107	0.569716	1.91503	5.01785	5e-05	0.000516318	yes
XLOC_005653	1.12623	5e-05	XLOC_005653	Nid1	chr13:13437601-13512275	WT	KO	OK	0.398887	0.870722	1.12623	4.11058	5e-05	0.000516318	yes
XLOC_005725	1.04984	5e-05	XLOC_005725	Hist1h2bc	chr13:23684198-23692480	WT	KO	OK	11.3376	23.4723	1.04984	5.6324	5e-05	0.000516318	yes
XLOC_005727	0.550588	5e-05	XLOC_005727	Hist1h1c	chr13:23738806-23740351	WT	KO	OK	11.5739	16.952	0.550588	3.02241	5e-05	0.000516318	yes
XLOC_005745	-0.395126	5e-05	XLOC_005745	Gpld1	chr13:24943151-24991936	WT	KO	OK	4.75992	3.61955	-0.395126	-2.40487	5e-05	0.000516318	yes
XLOC_005768	0.53123	5e-05	XLOC_005768	Foxc1	chr13:31806645-31810635	WT	KO	OK	0.859044	1.24146	0.53123	2.3268	5e-05	0.000516318	yes
XLOC_005807	0.986377	5e-05	XLOC_005807	Phactr1	chr13:42680622-43138512	WT	KO	OK	1.65211	3.27316	0.986377	4.55361	5e-05	0.000516318	yes
XLOC_005884	0.837447	5e-05	XLOC_005884	Tgfbi	chr13:56609602-56639365	WT	KO	OK	9.57074	17.1018	0.837447	5.35106	5e-05	0.000516318	yes
XLOC_005938	0.429005	5e-05	XLOC_005938	Slc12a7	chr13:73763696-73816742	WT	KO	OK	1.65623	2.2298	0.429005	2.27382	5e-05	0.000516318	yes
XLOC_005941	0.792555	5e-05	XLOC_005941	Tppp	chr13:74009418-74035753	WT	KO	OK	0.254147	0.440219	0.792555	2.44876	5e-05	0.000516318	yes
XLOC_005949	-0.532094	5e-05	XLOC_005949	Glrx	chr13:75839885-75850151	WT	KO	OK	5.35917	3.70613	-0.532094	-2.53142	5e-05	0.000516318	yes
XLOC_005974	0.530238	5e-05	XLOC_005974	Ssbp2	chr13:91461079-91786148	WT	KO	OK	12.8693	18.5854	0.530238	3.44359	5e-05	0.000516318	yes
XLOC_005978	0.83939	5e-05	XLOC_005978	Serinc5	chr13:92611137-92711946	WT	KO	OK	5.95538	10.6559	0.83939	5.47179	5e-05	0.000516318	yes
XLOC_005984	-0.619202	5e-05	XLOC_005984	Arsb	chr13:93771678-93943016	WT	KO	OK	10.796	7.02852	-0.619202	-3.95645	5e-05	0.000516318	yes
XLOC_005986	0.891466	5e-05	XLOC_005986	Lhfpl2	chr13:94057703-94195409	WT	KO	OK	1.60344	2.97448	0.891466	4.76533	5e-05	0.000516318	yes
XLOC_005997	-2.65816	5e-05	XLOC_005997	Fam169a	chr13:97067286-97137926	WT	KO	OK	12.3995	1.96435	-2.65816	-3.96213	5e-05	0.000516318	yes
XLOC_006005	-0.698312	5e-05	XLOC_006005	-	chr13:99100678-99107834	WT	KO	OK	2.67935	1.65126	-0.698312	-2.96174	5e-05	0.000516318	yes
XLOC_006032	-0.814451	5e-05	XLOC_006032	Elovl7	chr13:108214251-108287236	WT	KO	OK	4.57911	2.6038	-0.814451	-4.96013	5e-05	0.000516318	yes
XLOC_006034	-0.448131	5e-05	XLOC_006034	Pde4d	chr13:108654176-109955969	WT	KO	OK	3.02637	2.21831	-0.448131	-2.70449	5e-05	0.000516318	yes
XLOC_006093	0.444017	5e-05	XLOC_006093	Gpr137b	chr13:13355918-13393667	WT	KO	OK	3.2303	4.39446	0.444017	2.45492	5e-05	0.000516318	yes
XLOC_006201	1.1443	5e-05	XLOC_006201	-	chr13:28416159-28420221	WT	KO	OK	0.23567	0.520922	1.1443	3.17179	5e-05	0.000516318	yes
XLOC_006232	0.344283	5e-05	XLOC_006232	Nrn1	chr13:36725621-36734477	WT	KO	OK	141.221	179.283	0.344283	2.3301	5e-05	0.000516318	yes
XLOC_006233	-0.838471	5e-05	XLOC_006233	F13a1	chr13:36867177-37050244	WT	KO	OK	1.67964	0.939316	-0.838471	-3.78066	5e-05	0.000516318	yes
XLOC_006273	0.663741	5e-05	XLOC_006273	Fgd3	chr13:49262557-49320293	WT	KO	OK	1.80577	2.86067	0.663741	3.54087	5e-05	0.000516318	yes
XLOC_006288	-0.789253	5e-05	XLOC_006288	Nfil3	chr13:52967208-52981039	WT	KO	OK	8.41036	4.8666	-0.789253	-4.47677	5e-05	0.000516318	yes
XLOC_006292	2.79708	5e-05	XLOC_006292	Drd1a	chr13:54051182-54055658	WT	KO	OK	0.192382	1.33711	2.79708	7.43732	5e-05	0.000516318	yes
XLOC_006296	-0.457085	5e-05	XLOC_006296	Cltb	chr13:54592938-54611272	WT	KO	OK	24.0844	17.5445	-0.457085	-2.89583	5e-05	0.000516318	yes
XLOC_006309	0.97784	5e-05	XLOC_006309	Pdlim7	chr13:55497485-55513607	WT	KO	OK	39.4419	77.6813	0.97784	5.42759	5e-05	0.000516318	yes
XLOC_006320	-1.23754	5e-05	XLOC_006320	Trpc7	chr13:56773107-56895874	WT	KO	OK	0.883287	0.374596	-1.23754	-3.95806	5e-05	0.000516318	yes
XLOC_006322	2.04285	5e-05	XLOC_006322	Klhl3	chr13:58000438-58102428	WT	KO	OK	0.121568	0.500934	2.04285	5.30222	5e-05	0.000516318	yes
XLOC_006333	-0.393784	5e-05	XLOC_006333	Agtpbp1	chr13:59449398-59557368	WT	KO	OK	8.91109	6.7825	-0.393784	-2.46264	5e-05	0.000516318	yes
XLOC_006378	-2.06131	5e-05	XLOC_006378	Nlrp4f	chr13:65177110-65205944	WT	KO	OK	1.37068	0.328413	-2.06131	-6.40833	5e-05	0.000516318	yes
XLOC_006438	0.713178	5e-05	XLOC_006438	Vcan	chr13:89655309-89742512	WT	KO	OK	1.52294	2.49672	0.713178	4.23071	5e-05	0.000516318	yes
XLOC_006465	0.346254	5e-05	XLOC_006465	F2r	chr13:95601788-95618433	WT	KO	OK	69.7586	88.6811	0.346254	2.34443	5e-05	0.000516318	yes
XLOC_006478	-1.56146	5e-05	XLOC_006478	Arhgef28	chr13:97898594-98206490	WT	KO	OK	13.5727	4.59853	-1.56146	-10.1494	5e-05	0.000516318	yes
XLOC_006483	-0.783462	5e-05	XLOC_006483	2310005E17Rik	chr13:98420725-98438339	WT	KO	OK	0.716191	0.416086	-0.783462	-2.96862	5e-05	0.000516318	yes
XLOC_006512	-0.93521	5e-05	XLOC_006512	Mast4	chr13:102732488-103334492	WT	KO	OK	0.826977	0.432481	-0.93521	-4.58789	5e-05	0.000516318	yes
XLOC_006528	-0.558143	5e-05	XLOC_006528	Rab3c	chr13:110054172-110280336	WT	KO	OK	24.3492	16.5374	-0.558143	-3.78022	5e-05	0.000516318	yes
XLOC_006545	3.18362	5e-05	XLOC_006545	Itga2	chr13:114833166-114932114	WT	KO	OK	0.322442	2.92966	3.18362	13.6898	5e-05	0.000516318	yes
XLOC_006554	-0.549411	5e-05	XLOC_006554	Nim1k	chr13:119710093-119755882	WT	KO	OK	1.60933	1.09966	-0.549411	-2.61898	5e-05	0.000516318	yes
XLOC_006612	-0.698699	5e-05	XLOC_006612	-	chr13:89352363-89363593	WT	KO	OK	1.62782	1.00295	-0.698699	-4.09372	5e-05	0.000516318	yes
XLOC_006679	0.494471	5e-05	XLOC_006679	Flnb	chr14:7817956-7951587	WT	KO	OK	14.4279	20.3261	0.494471	3.31369	5e-05	0.000516318	yes
XLOC_006686	0.459031	5e-05	XLOC_006686	Ptprg	chr14:11553372-12242039	WT	KO	OK	9.59445	13.1887	0.459031	3.07373	5e-05	0.000516318	yes
XLOC_006711	0.934056	5e-05	XLOC_006711	Vcl	chr14:20929388-21052490	WT	KO	OK	41.7184	79.7089	0.934056	5.11969	5e-05	0.000516318	yes
XLOC_006738	-0.967998	5e-05	XLOC_006738	Il17rd	chr14:27039000-27107286	WT	KO	OK	3.17066	1.62089	-0.967998	-5.87819	5e-05	0.000516318	yes
XLOC_006739	-0.567182	5e-05	XLOC_006739	Arhgef3	chr14:27114850-27404014	WT	KO	OK	9.84979	6.64795	-0.567182	-3.60885	5e-05	0.000516318	yes
XLOC_006742	1.73227	5e-05	XLOC_006742	Wnt5a	chr14:28504702-28527294	WT	KO	OK	2.05173	6.81685	1.73227	9.58067	5e-05	0.000516318	yes
XLOC_006774	0.559125	5e-05	XLOC_006774	Prrxl1	chr14:32599399-32649246	WT	KO	OK	3.78628	5.57861	0.559125	3.15471	5e-05	0.000516318	yes
XLOC_006818	-0.950125	5e-05	XLOC_006818	Samd4	chr14:46880719-47105817	WT	KO	OK	3.45576	1.78866	-0.950125	-4.4463	5e-05	0.000516318	yes
XLOC_006859	0.827569	5e-05	XLOC_006859	Gm5622	chr14:51552789-51662953	WT	KO	OK	2.27028	4.02905	0.827569	3.6751	5e-05	0.000516318	yes
XLOC_006872	0.45544	5e-05	XLOC_006872	Abhd4	chr14:54254128-54269169	WT	KO	OK	8.76232	12.0149	0.45544	2.83042	5e-05	0.000516318	yes
XLOC_006907	0.566573	5e-05	XLOC_006907	Nynrin	chr14:55854042-55874736	WT	KO	OK	2.9121	4.31283	0.566573	3.52603	5e-05	0.000516318	yes
XLOC_006937	0.430017	5e-05	XLOC_006937	Fam124a	chr14:62555688-62608564	WT	KO	OK	2.76807	3.72928	0.430017	2.4016	5e-05	0.000516318	yes
XLOC_006945	-0.945378	5e-05	XLOC_006945	2700070H01Rik	chr14:63055072-63058149	WT	KO	OK	8.05309	4.18192	-0.945378	-5.1242	5e-05	0.000516318	yes
XLOC_006967	-0.759945	5e-05	XLOC_006967	Stmn4	chr14:66344200-66361680	WT	KO	OK	16.5779	9.78954	-0.759945	-4.37442	5e-05	0.000516318	yes
XLOC_006973	2.85881	5e-05	XLOC_006973	Nefl	chr14:68083865-68089048	WT	KO	OK	0.053393	0.387322	2.85881	3.75633	5e-05	0.000516318	yes
XLOC_006979	0.996106	5e-05	XLOC_006979	Loxl2	chr14:69390670-69695922	WT	KO	OK	17.9413	35.7858	0.996106	6.55553	5e-05	0.000516318	yes
XLOC_006992	-1.19322	5e-05	XLOC_006992	2410012E07Rik	chr14:70844018-70873954	WT	KO	OK	4.66806	2.04147	-1.19322	-4.58474	5e-05	0.000516318	yes
XLOC_006993	0.791662	5e-05	XLOC_006993	Gfra2	chr14:70890129-70979838	WT	KO	OK	1.27269	2.20311	0.791662	3.21084	5e-05	0.000516318	yes
XLOC_007030	0.858181	5e-05	XLOC_007030	Pcdh17	chr14:84443562-84537539	WT	KO	OK	0.643772	1.167	0.858181	4.51907	5e-05	0.000516318	yes
XLOC_007049	-1.14874	5e-05	XLOC_007049	9330188P03Rik	chr14:105589432-105632027	WT	KO	OK	7.6766	3.46229	-1.14874	-2.62559	5e-05	0.000516318	yes
XLOC_007070	0.755197	5e-05	XLOC_007070	Rap2a	chr14:120478460-120507192	WT	KO	OK	6.30284	10.6383	0.755197	4.82465	5e-05	0.000516318	yes
XLOC_007098	-1.71692	5e-05	XLOC_007098	Fhit	chr14:9550093-11162032	WT	KO	OK	4.34989	1.32322	-1.71692	-4.4495	5e-05	0.000516318	yes
XLOC_007116	-3.12913	5e-05	XLOC_007116	Kcnk5	chr14:20140057-20181782	WT	KO	OK	0.957794	0.109474	-3.12913	-6.43106	5e-05	0.000516318	yes
XLOC_007138	0.813193	5e-05	XLOC_007138	Kcnma1	chr14:23292318-24005057	WT	KO	OK	2.32167	4.07939	0.813193	4.71042	5e-05	0.000516318	yes
XLOC_007145	1.4589	5e-05	XLOC_007145	Zcchc24	chr14:25711639-25768856	WT	KO	OK	0.148359	0.407838	1.4589	3.37954	5e-05	0.000516318	yes
XLOC_007190	-1.1921	5e-05	XLOC_007190	Sncg	chr14:34370273-34374669	WT	KO	OK	10.9261	4.78194	-1.1921	-5.07642	5e-05	0.000516318	yes
XLOC_007204	0.737011	5e-05	XLOC_007204	Tspan14	chr14:40904327-40966975	WT	KO	OK	5.52818	9.21393	0.737011	4.23411	5e-05	0.000516318	yes
XLOC_007224	0.572986	5e-05	XLOC_007224	Fermt2	chr14:45458791-45530065	WT	KO	OK	44.8765	66.7582	0.572986	3.8711	5e-05	0.000516318	yes
XLOC_007225	0.539434	5e-05	XLOC_007225	Ddhd1	chr14:45587716-45658189	WT	KO	OK	10.8289	15.7387	0.539434	3.18552	5e-05	0.000516318	yes
XLOC_007232	-0.816384	5e-05	XLOC_007232	Gch1	chr14:47153894-47189402	WT	KO	OK	42.3397	24.0432	-0.816384	-5.44209	5e-05	0.000516318	yes
XLOC_007240	0.622453	5e-05	XLOC_007240	3632451O06Rik	chr14:49678442-49783572	WT	KO	OK	8.63749	13.2973	0.622453	3.75616	5e-05	0.000516318	yes
XLOC_007284	0.474746	5e-05	XLOC_007284	Sall2	chr14:52311138-52328670	WT	KO	OK	6.83232	9.4947	0.474746	3.05462	5e-05	0.000516318	yes
XLOC_007306	1.28743	5e-05	XLOC_007306	Slc22a17	chr14:54906419-54913132	WT	KO	OK	0.348483	0.850618	1.28743	3.28996	5e-05	0.000516318	yes
XLOC_007328	-0.725243	5e-05	XLOC_007328	Sdr39u1	chr14:55884956-55900243	WT	KO	OK	36.347	21.9861	-0.725243	-3.08984	5e-05	0.000516318	yes
XLOC_007387	-0.931057	5e-05	XLOC_007387	Msra	chr14:64122620-64455903	WT	KO	OK	4.29739	2.25387	-0.931057	-3.6836	5e-05	0.000516318	yes
XLOC_007389	0.395222	5e-05	XLOC_007389	Extl3	chr14:65052058-65149880	WT	KO	OK	5.13514	6.75346	0.395222	2.52796	5e-05	0.000516318	yes
XLOC_007406	0.725536	5e-05	XLOC_007406	Dock5	chr14:67751927-67933667	WT	KO	OK	0.759552	1.25593	0.725536	3.90801	5e-05	0.000516318	yes
XLOC_007425	-0.528244	5e-05	XLOC_007425	Ppp3cc	chr14:70217862-70289508	WT	KO	OK	2.82696	1.96021	-0.528244	-2.32131	5e-05	0.000516318	yes
XLOC_007429	0.642719	5e-05	XLOC_007429	Bmp1	chr14:70474554-70520448	WT	KO	OK	5.37805	8.39657	0.642719	3.98842	5e-05	0.000516318	yes
XLOC_007468	0.653683	5e-05	XLOC_007468	Gm10845	chr14:79860520-79869176	WT	KO	OK	28.4866	44.8145	0.653683	4.38916	5e-05	0.000516318	yes
XLOC_007494	-0.836641	5e-05	XLOC_007494	Spry2	chr14:105891946-105896819	WT	KO	OK	12.9026	7.22474	-0.836641	-5.06634	5e-05	0.000516318	yes
XLOC_007579	2.80938	5e-05	XLOC_007579	-	chr14:53980542-53982748	WT	KO	OK	0.119579	0.838225	2.80938	4.85691	5e-05	0.000516318	yes
XLOC_007596	-1.4439	5e-05	XLOC_007596	-	chr14:70844018-70873954	WT	KO	OK	0.882394	0.324344	-1.4439	-2.37195	5e-05	0.000516318	yes
XLOC_007617	1.31502	5e-05	XLOC_007617	Sepp1	chr15:3270766-3280508	WT	KO	OK	0.366718	0.912416	1.31502	2.98712	5e-05	0.000516318	yes
XLOC_007619	0.423402	5e-05	XLOC_007619	Oxct1	chr15:4020110-4155344	WT	KO	OK	162.703	218.198	0.423402	2.84268	5e-05	0.000516318	yes
XLOC_007620	0.720895	5e-05	XLOC_007620	Plcxd3	chr15:4374213-4581570	WT	KO	OK	27.8489	45.9006	0.720895	4.02724	5e-05	0.000516318	yes
XLOC_007649	-0.459134	5e-05	XLOC_007649	Amacr	chr15:10981755-10996624	WT	KO	OK	3.60216	2.62029	-0.459134	-2.4023	5e-05	0.000516318	yes
XLOC_007663	1.03718	5e-05	XLOC_007663	Myo10	chr15:25622545-25813673	WT	KO	OK	2.30089	4.72191	1.03718	6.39939	5e-05	0.000516318	yes
XLOC_007664	-0.397564	5e-05	XLOC_007664	Fam134b	chr15:25843297-25973696	WT	KO	OK	6.66274	5.05795	-0.397564	-2.33798	5e-05	0.000516318	yes
XLOC_007667	0.560653	5e-05	XLOC_007667	2016-03-11	chr15:26308586-26409585	WT	KO	OK	35.1818	51.8909	0.560653	3.68055	5e-05	0.000516318	yes
XLOC_007669	0.396513	5e-05	XLOC_007669	Ank	chr15:27466676-27594907	WT	KO	OK	8.93471	11.761	0.396513	2.54437	5e-05	0.000516318	yes
XLOC_007700	0.671769	5e-05	XLOC_007700	Cthrc1	chr15:39076931-39087119	WT	KO	OK	90.648	144.405	0.671769	4.51325	5e-05	0.000516318	yes
XLOC_007716	-2.34091	5e-05	XLOC_007716	A930017M01Rik	chr15:44880622-44884743	WT	KO	OK	0.694384	0.137062	-2.34091	-4.53604	5e-05	0.000516318	yes
XLOC_007742	0.57491	5e-05	XLOC_007742	Trib1	chr15:59648653-59657099	WT	KO	OK	3.46753	5.16518	0.57491	3.43941	5e-05	0.000516318	yes
XLOC_007753	-5.30572	5e-05	XLOC_007753	Wisp1	chr15:66891392-66923199	WT	KO	OK	0.803341	0.0203104	-5.30572	-6.14922	5e-05	0.000516318	yes
XLOC_007813	0.734567	5e-05	XLOC_007813	Cdc42ep1	chr15:78842453-78863821	WT	KO	OK	17.2035	28.6249	0.734567	4.76089	5e-05	0.000516318	yes
XLOC_007816	0.555414	5e-05	XLOC_007816	Sh3bp1	chr15:78899736-78912052	WT	KO	OK	4.90862	7.21366	0.555414	3.24486	5e-05	0.000516318	yes
XLOC_007828	-0.448531	5e-05	XLOC_007828	Pick1	chr15:79229153-79256583	WT	KO	OK	16.3917	12.0117	-0.448531	-2.55809	5e-05	0.000516318	yes
XLOC_007835	0.430117	5e-05	XLOC_007835	Apobec3	chr15:79889531-79908951	WT	KO	OK	6.38317	8.60032	0.430117	2.57966	5e-05	0.000516318	yes
XLOC_007838	0.387416	5e-05	XLOC_007838	Mgat3	chr15:80171621-80215519	WT	KO	OK	6.53465	8.54764	0.387416	2.48114	5e-05	0.000516318	yes
XLOC_007841	0.533863	5e-05	XLOC_007841	Cacna1i	chr15:80287237-80398292	WT	KO	OK	1.19218	1.72604	0.533863	2.4175	5e-05	0.000516318	yes
XLOC_007867	0.722176	5e-05	XLOC_007867	2016-09-03	chr15:82274934-82294999	WT	KO	OK	4.18217	6.89919	0.722176	4.02119	5e-05	0.000516318	yes
XLOC_007877	-1.19584	5e-05	XLOC_007877	Mpped1	chr15:83780022-83858474	WT	KO	OK	0.47065	0.205454	-1.19584	-2.67474	5e-05	0.000516318	yes
XLOC_007880	-0.772914	5e-05	XLOC_007880	Parvb	chr15:84232042-84315741	WT	KO	OK	31.4373	18.3982	-0.772914	-5.14871	5e-05	0.000516318	yes
XLOC_007881	-1.11746	5e-05	XLOC_007881	Parvg	chr15:84324583-84342978	WT	KO	OK	0.620506	0.285994	-1.11746	-2.67565	5e-05	0.000516318	yes
XLOC_007882	0.404078	5e-05	XLOC_007882	Prr5	chr15:84663187-84703720	WT	KO	OK	6.4563	8.54326	0.404078	2.30819	5e-05	0.000516318	yes
XLOC_007888	0.479719	5e-05	XLOC_007888	Fbln1	chr15:85205883-85286294	WT	KO	OK	146.563	204.379	0.479719	3.18986	5e-05	0.000516318	yes
XLOC_007892	0.957022	5e-05	XLOC_007892	Ppara	chr15:85735563-85806851	WT	KO	OK	0.419961	0.81527	0.957022	4.20301	5e-05	0.000516318	yes
XLOC_007927	-3.29578	5e-05	XLOC_007927	Tmem117	chr15:94629184-95096097	WT	KO	OK	0.779139	0.0793391	-3.29578	-4.73461	5e-05	0.000516318	yes
XLOC_007928	-0.424263	5e-05	XLOC_007928	Ano6	chr15:95790842-95975487	WT	KO	OK	25.7069	19.1573	-0.424263	-2.85127	5e-05	0.000516318	yes
XLOC_007951	-0.54798	5e-05	XLOC_007951	Prph	chr15:99052429-99058978	WT	KO	OK	603.691	412.911	-0.54798	-3.64885	5e-05	0.000516318	yes
XLOC_007999	-0.836726	5e-05	XLOC_007999	Igfbp6	chr15:102144185-102149512	WT	KO	OK	3.65243	2.04504	-0.836726	-2.52161	5e-05	0.000516318	yes
XLOC_008000	-1.31701	5e-05	XLOC_008000	Soat2	chr15:102150401-102163458	WT	KO	OK	2.78115	1.11626	-1.31701	-4.96737	5e-05	0.000516318	yes
XLOC_008013	-2.41199	5e-05	XLOC_008013	Hoxc10	chr15:102966795-102971897	WT	KO	OK	14.2731	2.68187	-2.41199	-12.7314	5e-05	0.000516318	yes
XLOC_008017	-0.681868	5e-05	XLOC_008017	Hoxc6	chr15:102997612-103012259	WT	KO	OK	7.28401	4.54055	-0.681868	-3.53873	5e-05	0.000516318	yes
XLOC_008018	-0.823016	5e-05	XLOC_008018	Hoxc4,Hoxc5	chr15:103014007-103036852	WT	KO	OK	1.59874	0.903701	-0.823016	-2.73114	5e-05	0.000516318	yes
XLOC_008027	1.26876	5e-05	XLOC_008027	Ghr	chr15:3317754-3583352	WT	KO	OK	6.9902	16.8432	1.26876	6.43458	5e-05	0.000516318	yes
XLOC_008051	0.485692	5e-05	XLOC_008051	Pdzd2	chr15:12357053-12739951	WT	KO	OK	1.63236	2.28573	0.485692	3.04684	5e-05	0.000516318	yes
XLOC_008058	0.458249	5e-05	XLOC_008058	Fbxl7	chr15:26540458-26895564	WT	KO	OK	8.10915	11.1409	0.458249	2.9778	5e-05	0.000516318	yes
XLOC_008110	-2.5058	5e-05	XLOC_008110	Sybu	chr15:44671855-44805982	WT	KO	OK	0.835542	0.147112	-2.5058	-4.51399	5e-05	0.000516318	yes
XLOC_008118	0.504619	5e-05	XLOC_008118	Ext1	chr15:53068260-53346183	WT	KO	OK	17.7913	25.2414	0.504619	3.3501	5e-05	0.000516318	yes
XLOC_008121	4.51613	5e-05	XLOC_008121	Enpp2	chr15:54838678-54920171	WT	KO	OK	0.0156469	0.35803	4.51613	2.43224	5e-05	0.000516318	yes
XLOC_008163	-4.39044	5e-05	XLOC_008163	Ndrg1	chr15:66929317-66969641	WT	KO	OK	6.17558	0.294459	-4.39044	-13.3137	5e-05	0.000516318	yes
XLOC_008169	0.830122	5e-05	XLOC_008169	Col22a1	chr15:71798475-72034227	WT	KO	OK	1.78939	3.18125	0.830122	4.86435	5e-05	0.000516318	yes
XLOC_008178	3.73526	5e-05	XLOC_008178	-	chr15:73860079-73873395	WT	KO	OK	0.279194	3.7182	3.73526	11.1027	5e-05	0.000516318	yes
XLOC_008200	0.734301	5e-05	XLOC_008200	Mafa	chr15:75745488-75748309	WT	KO	OK	0.881248	1.46604	0.734301	2.66943	5e-05	0.000516318	yes
XLOC_008222	0.53399	5e-05	XLOC_008222	Slc39a4	chr15:76612381-76617111	WT	KO	OK	2.61306	3.78352	0.53399	2.57609	5e-05	0.000516318	yes
XLOC_008238	2.45762	5e-05	XLOC_008238	Apol10b	chr15:77583724-77596486	WT	KO	OK	1.57032	8.62594	2.45762	11.4162	5e-05	0.000516318	yes
XLOC_008241	0.514592	5e-05	XLOC_008241	Myh9	chr15:77760584-77842175	WT	KO	OK	69.821	99.7457	0.514592	3.45537	5e-05	0.000516318	yes
XLOC_008256	-0.96495	5e-05	XLOC_008256	Elfn2	chr15:78667334-78720725	WT	KO	OK	6.8682	3.51855	-0.96495	-5.89705	5e-05	0.000516318	yes
XLOC_008332	-0.65569	5e-05	XLOC_008332	1810041L15Rik	chr15:84379141-84447097	WT	KO	OK	19.7923	12.5636	-0.65569	-4.36529	5e-05	0.000516318	yes
XLOC_008343	-0.407212	5e-05	XLOC_008343	Cdpf1	chr15:85806966-85811697	WT	KO	OK	14.4065	10.8636	-0.407212	-2.22586	5e-05	0.000516318	yes
XLOC_008359	-0.589297	5e-05	XLOC_008359	Dennd6b	chr15:89182022-89198425	WT	KO	OK	7.37797	4.90389	-0.589297	-2.88859	5e-05	0.000516318	yes
XLOC_008379	2.28917	5e-05	XLOC_008379	Prickle1	chr15:93499113-93595891	WT	KO	OK	0.172969	0.84543	2.28917	6.13303	5e-05	0.000516318	yes
XLOC_008422	1.16947	5e-05	XLOC_008422	Ddn	chr15:98803781-98807925	WT	KO	OK	0.379086	0.852674	1.16947	3.87884	5e-05	0.000516318	yes
XLOC_008440	1.27746	5e-05	XLOC_008440	Lima1	chr15:99778467-99875456	WT	KO	OK	9.87784	23.945	1.27746	8.39135	5e-05	0.000516318	yes
XLOC_008450	-0.73294	5e-05	XLOC_008450	Bin2	chr15:100637826-100669556	WT	KO	OK	8.4966	5.1122	-0.73294	-4.07227	5e-05	0.000516318	yes
XLOC_008454	-1.27633	5e-05	XLOC_008454	I730030J21Rik	chr15:100730504-100732737	WT	KO	OK	3.46437	1.43025	-1.27633	-3.33103	5e-05	0.000516318	yes
XLOC_008500	0.444053	5e-05	XLOC_008500	Zfp385a	chr15:103313888-103340086	WT	KO	OK	12.369	16.827	0.444053	2.82955	5e-05	0.000516318	yes
XLOC_008501	1.48002	5e-05	XLOC_008501	Itga5	chr15:103344285-103366748	WT	KO	OK	0.22306	0.622231	1.48002	3.95184	5e-05	0.000516318	yes
XLOC_008560	3.3048	5e-05	XLOC_008560	-	chr15:73860079-73873395	WT	KO	OK	0.150709	1.48931	3.3048	7.10829	5e-05	0.000516318	yes
XLOC_008566	-2.49784	5e-05	XLOC_008566	-	chr15:75086255-75087039	WT	KO	OK	2.93448	0.519525	-2.49784	-4.78125	5e-05	0.000516318	yes
XLOC_008600	3.24503	5e-05	XLOC_008600	-	chr15:93937648-93940539	WT	KO	OK	0.0659059	0.624851	3.24503	4.8778	5e-05	0.000516318	yes
XLOC_008615	-0.80337	5e-05	XLOC_008615	-	chr15:99049057-99052150	WT	KO	OK	0.832441	0.476996	-0.80337	-2.59363	5e-05	0.000516318	yes
XLOC_008668	0.573953	5e-05	XLOC_008668	Gm4262	chr16:11008897-11015184	WT	KO	OK	2.50701	3.73193	0.573953	2.7724	5e-05	0.000516318	yes
XLOC_008686	0.976593	5e-05	XLOC_008686	2900011O08Rik	chr16:13981701-14101494	WT	KO	OK	2.51554	4.9501	0.976593	5.09255	5e-05	0.000516318	yes
XLOC_008713	1.52488	5e-05	XLOC_008713	Scarf2	chr16:17797243-17808343	WT	KO	OK	0.535498	1.54096	1.52488	5.59847	5e-05	0.000516318	yes
XLOC_008721	-0.724269	5e-05	XLOC_008721	Arvcf	chr16:18348181-18479073	WT	KO	OK	16.4271	9.9434	-0.724269	-3.19891	5e-05	0.000516318	yes
XLOC_008744	1.4101	5e-05	XLOC_008744	Chrd	chr16:20724453-20742384	WT	KO	OK	0.179827	0.477899	1.4101	2.25411	5e-05	0.000516318	yes
XLOC_008745	0.767326	5e-05	XLOC_008745	Ephb3	chr16:21204794-21223304	WT	KO	OK	0.334519	0.56939	0.767326	2.52933	5e-05	0.000516318	yes
XLOC_008752	-2.18288	5e-05	XLOC_008752	Fetub	chr16:22918381-22939768	WT	KO	OK	3.02545	0.66631	-2.18288	-6.53781	5e-05	0.000516318	yes
XLOC_008760	1.28744	5e-05	XLOC_008760	Lpp	chr16:24392555-24992578	WT	KO	OK	1.57336	3.84047	1.28744	6.24172	5e-05	0.000516318	yes
XLOC_008774	0.517004	5e-05	XLOC_008774	Fam43a	chr16:30597198-30602944	WT	KO	OK	13.6313	19.5061	0.517004	3.38527	5e-05	0.000516318	yes
XLOC_008801	-0.622935	5e-05	XLOC_008801	Slc12a8	chr16:33518328-33664135	WT	KO	OK	2.83235	1.83918	-0.622935	-2.90008	5e-05	0.000516318	yes
XLOC_008802	0.791998	5e-05	XLOC_008802	Heg1	chr16:33684465-33771590	WT	KO	OK	1.22302	2.11763	0.791998	4.34912	5e-05	0.000516318	yes
XLOC_008829	0.83301	5e-05	XLOC_008829	Fstl1	chr16:37777054-37836516	WT	KO	OK	37.6496	67.0688	0.83301	5.62567	5e-05	0.000516318	yes
XLOC_008835	4.1744	5e-05	XLOC_008835	Popdc2	chr16:38362172-38378216	WT	KO	OK	0.101583	1.83417	4.1744	6.61901	5e-05	0.000516318	yes
XLOC_008840	0.980779	5e-05	XLOC_008840	Lsamp	chr16:41532865-42175920	WT	KO	OK	0.848411	1.67436	0.980779	2.70974	5e-05	0.000516318	yes
XLOC_008860	0.515025	5e-05	XLOC_008860	Dppa4	chr16:48283734-48294292	WT	KO	OK	7.85817	11.2295	0.515025	2.97404	5e-05	0.000516318	yes
XLOC_008862	-1.54093	5e-05	XLOC_008862	Morc1	chr16:48431236-48630905	WT	KO	OK	0.685697	0.235649	-1.54093	-3.969	5e-05	0.000516318	yes
XLOC_008881	0.515434	5e-05	XLOC_008881	Cmss1	chr16:57301999-57606867	WT	KO	OK	236.678	338.314	0.515434	2.96121	5e-05	0.000516318	yes
XLOC_008893	1.56526	5e-05	XLOC_008893	Pros1	chr16:62854333-62929340	WT	KO	OK	0.173525	0.513512	1.56526	3.61334	5e-05	0.000516318	yes
XLOC_008898	-1.06404	5e-05	XLOC_008898	Gbe1	chr16:70313153-70569720	WT	KO	OK	2.66146	1.27295	-1.06404	-4.94208	5e-05	0.000516318	yes
XLOC_008943	0.36597	5e-05	XLOC_008943	Ifnar2,Il10rb	chr16:91372539-91425836	WT	KO	OK	23.8276	30.7078	0.36597	2.1875	5e-05	0.000516318	yes
XLOC_008962	-0.932308	5e-05	XLOC_008962	Ripply3	chr16:94328421-94336935	WT	KO	OK	2.37676	1.24547	-0.932308	-3.30105	5e-05	0.000516318	yes
XLOC_008968	0.470661	5e-05	XLOC_008968	Ets2	chr16:95702406-95721049	WT	KO	OK	24.8059	34.3746	0.470661	3.15323	5e-05	0.000516318	yes
XLOC_008991	0.418163	5e-05	XLOC_008991	Ubald1	chr16:4874778-4879851	WT	KO	OK	15.5908	20.8328	0.418163	2.58481	5e-05	0.000516318	yes
XLOC_008995	-0.406531	5e-05	XLOC_008995	Rogdi	chr16:5008727-5013562	WT	KO	OK	10.5903	7.98969	-0.406531	-2.26422	5e-05	0.000516318	yes
XLOC_009018	0.474183	5e-05	XLOC_009018	-	chr16:11030175-11036217	WT	KO	OK	2.09914	2.91597	0.474183	2.1617	5e-05	0.000516318	yes
XLOC_009038	2.13835	5e-05	XLOC_009038	Fgd4	chr16:16421760-16560196	WT	KO	OK	0.276144	1.21575	2.13835	5.67096	5e-05	0.000516318	yes
XLOC_009072	1.63237	5e-05	XLOC_009072	Tbx1	chr16:18581394-18590671	WT	KO	OK	0.60451	1.87411	1.63237	4.86942	5e-05	0.000516318	yes
XLOC_009137	0.935918	5e-05	XLOC_009137	Tmem44	chr16:30511854-30550579	WT	KO	OK	0.600407	1.14864	0.935918	3.19474	5e-05	0.000516318	yes
XLOC_009159	0.519999	5e-05	XLOC_009159	Kalrn	chr16:33968945-34573910	WT	KO	OK	3.53627	5.07085	0.519999	3.09956	5e-05	0.000516318	yes
XLOC_009195	-0.984438	5e-05	XLOC_009195	Gap43	chr16:42248560-42340651	WT	KO	OK	173.71	87.7971	-0.984438	-6.62608	5e-05	0.000516318	yes
XLOC_009241	1.92668	5e-05	XLOC_009241	-	chr16:56914099-56921814	WT	KO	OK	0.510827	1.94206	1.92668	6.60784	5e-05	0.000516318	yes
XLOC_009306	0.535099	5e-05	XLOC_009306	App	chr16:84952429-85173707	WT	KO	OK	217.572	315.271	0.535099	3.56605	5e-05	0.000516318	yes
XLOC_009307	0.606047	5e-05	XLOC_009307	Cyyr1	chr16:85452719-85550489	WT	KO	OK	3.5098	5.3422	0.606047	3.05832	5e-05	0.000516318	yes
XLOC_009308	0.699156	5e-05	XLOC_009308	Adamts1	chr16:85793827-85803115	WT	KO	OK	0.495533	0.804526	0.699156	2.74229	5e-05	0.000516318	yes
XLOC_009354	-0.354597	5e-05	XLOC_009354	Cryzl1	chr16:91688897-91728802	WT	KO	OK	25.565	19.9941	-0.354597	-2.26764	5e-05	0.000516318	yes
XLOC_009377	-0.870788	5e-05	XLOC_009377	Dscam	chr16:96592078-97170735	WT	KO	OK	0.596268	0.326068	-0.870788	-3.50656	5e-05	0.000516318	yes
XLOC_009447	2.99298	5e-05	XLOC_009447	-	chr16:65803748-65808524	WT	KO	OK	0.036392	0.289723	2.99298	4.41934	5e-05	0.000516318	yes
XLOC_009466	2.81858	5e-05	XLOC_009466	-	chr16:89449445-89452181	WT	KO	OK	0.131949	0.930863	2.81858	5.6768	5e-05	0.000516318	yes
XLOC_009487	1.18448	5e-05	XLOC_009487	Tiam2	chr17:3326510-3557713	WT	KO	OK	4.67551	10.6266	1.18448	5.63782	5e-05	0.000516318	yes
XLOC_009495	1.01538	5e-05	XLOC_009495	Synj2	chr17:5941279-6079748	WT	KO	OK	1.77437	3.58676	1.01538	4.28272	5e-05	0.000516318	yes
XLOC_009512	1.67972	5e-05	XLOC_009512	Prr18	chr17:8340405-8344113	WT	KO	OK	0.549937	1.76181	1.67972	6.27157	5e-05	0.000516318	yes
XLOC_009521	0.439522	5e-05	XLOC_009521	Agpat4	chr17:12119283-12219640	WT	KO	OK	21.1473	28.679	0.439522	2.85832	5e-05	0.000516318	yes
XLOC_009636	0.624797	5e-05	XLOC_009636	Msrb1	chr17:24736620-24742778	WT	KO	OK	16.8033	25.9106	0.624797	3.66865	5e-05	0.000516318	yes
XLOC_009637	0.722035	5e-05	XLOC_009637	Hs3st6	chr17:24752951-24758729	WT	KO	OK	2.6427	4.35914	0.722035	2.69502	5e-05	0.000516318	yes
XLOC_009673	-1.6759	5e-05	XLOC_009673	Rgs11	chr17:26202957-26211324	WT	KO	OK	0.582057	0.182166	-1.6759	-3.5939	5e-05	0.000516318	yes
XLOC_009675	0.566246	5e-05	XLOC_009675	Neurl1b	chr17:26414757-26446342	WT	KO	OK	4.67716	6.92531	0.566246	3.63709	5e-05	0.000516318	yes
XLOC_009688	-0.997247	5e-05	XLOC_009688	Pacsin1	chr17:27655523-27711145	WT	KO	OK	0.803161	0.402348	-0.997247	-3.43461	5e-05	0.000516318	yes
XLOC_009711	-0.675173	5e-05	XLOC_009711	Pi16	chr17:29318571-29328902	WT	KO	OK	18.9326	11.8567	-0.675173	-4.22804	5e-05	0.000516318	yes
XLOC_009719	-2.00941	5e-05	XLOC_009719	Glp1r	chr17:30901574-30941125	WT	KO	OK	4.0632	1.0092	-2.00941	-6.18362	5e-05	0.000516318	yes
XLOC_009726	0.804751	5e-05	XLOC_009726	Pde9a	chr17:31386156-31476309	WT	KO	OK	5.95344	10.3997	0.804751	4.7021	5e-05	0.000516318	yes
XLOC_009768	0.640298	5e-05	XLOC_009768	Psmb8	chr17:34197651-34201454	WT	KO	OK	8.78202	13.6881	0.640298	3.57794	5e-05	0.000516318	yes
XLOC_009799	0.591053	5e-05	XLOC_009799	D17H6S53E	chr17:35126401-35128855	WT	KO	OK	1.95219	2.94068	0.591053	2.7279	5e-05	0.000516318	yes
XLOC_009846	0.630609	5e-05	XLOC_009846	H2-M3	chr17:37270233-37274485	WT	KO	OK	4.00176	6.19561	0.630609	3.15475	5e-05	0.000516318	yes
XLOC_009875	0.497569	5e-05	XLOC_009875	Rn45s	chr17:39842996-39848829	WT	KO	OK	229.739	324.353	0.497569	3.22275	5e-05	0.000516318	yes
XLOC_009901	-0.365097	5e-05	XLOC_009901	Gtpbp2	chr17:46160914-46169370	WT	KO	OK	28.4245	22.0693	-0.365097	-2.28405	5e-05	0.000516318	yes
XLOC_009939	0.668833	5e-05	XLOC_009939	Kif6	chr17:49615107-49909847	WT	KO	OK	2.29345	3.6461	0.668833	2.2129	5e-05	0.000516318	yes
XLOC_009974	0.546382	5e-05	XLOC_009974	Trip10	chr17:57249450-57263697	WT	KO	OK	10.7402	15.6852	0.546382	3.43843	5e-05	0.000516318	yes
XLOC_009977	3.74257	5e-05	XLOC_009977	-	chr17:57738987-57744677	WT	KO	OK	0.0379881	0.508479	3.74257	4.95887	5e-05	0.000516318	yes
XLOC_009990	-2.18863	5e-05	XLOC_009990	Epb4.1l3	chr17:69156218-69289987	WT	KO	OK	56.487	12.391	-2.18863	-14.4968	5e-05	0.000516318	yes
XLOC_009993	-1.79353	5e-05	XLOC_009993	A330050F15Rik	chr17:69439080-69489273	WT	KO	OK	2.25456	0.650364	-1.79353	-6.10109	5e-05	0.000516318	yes
XLOC_010002	-1.03246	5e-05	XLOC_010002	Fam179a	chr17:71673260-71729669	WT	KO	OK	1.4131	0.69083	-1.03246	-3.14005	5e-05	0.000516318	yes
XLOC_010003	0.948326	5e-05	XLOC_010003	Clip4	chr17:71769690-71864210	WT	KO	OK	0.446025	0.860665	0.948326	2.94822	5e-05	0.000516318	yes
XLOC_010016	-1.31815	5e-05	XLOC_010016	Crim1	chr17:78200247-78418152	WT	KO	OK	1.73194	0.694595	-1.31815	-3.05398	5e-05	0.000516318	yes
XLOC_010029	-1.82693	5e-05	XLOC_010029	Tmem178	chr17:80944631-81001816	WT	KO	OK	0.852471	0.240281	-1.82693	-3.49835	5e-05	0.000516318	yes
XLOC_010031	0.603811	5e-05	XLOC_010031	Pkdcc	chr17:83215282-83225069	WT	KO	OK	3.26701	4.96496	0.603811	3.26115	5e-05	0.000516318	yes
XLOC_010062	2.04974	5e-05	XLOC_010062	-	chr17:89591248-89709714	WT	KO	OK	0.232378	0.962122	2.04974	2.96076	5e-05	0.000516318	yes
XLOC_010132	-0.664693	5e-05	XLOC_010132	Rgmb	chr17:15804595-15831680	WT	KO	OK	9.72756	6.13637	-0.664693	-3.55719	5e-05	0.000516318	yes
XLOC_010133	0.392925	5e-05	XLOC_010133	Lnpep	chr17:17521407-17625329	WT	KO	OK	11.8756	15.5933	0.392925	2.3691	5e-05	0.000516318	yes
XLOC_010170	-0.426413	5e-05	XLOC_010170	Flywch2	chr17:23776915-23786220	WT	KO	OK	18.8384	14.0178	-0.426413	-2.28178	5e-05	0.000516318	yes
XLOC_010213	0.921708	5e-05	XLOC_010213	Sox8	chr17:25565892-25570686	WT	KO	OK	7.74493	14.6717	0.921708	5.8421	5e-05	0.000516318	yes
XLOC_010232	0.621958	5e-05	XLOC_010232	Nkx2-5	chr17:26836750-26845008	WT	KO	OK	17.0016	26.1648	0.621958	3.78185	5e-05	0.000516318	yes
XLOC_010248	1.38913	5e-05	XLOC_010248	Tead3	chr17:28331273-28350805	WT	KO	OK	1.45373	3.80762	1.38913	6.54377	5e-05	0.000516318	yes
XLOC_010260	1.34358	5e-05	XLOC_010260	Cpne5	chr17:29156520-29237790	WT	KO	OK	0.205145	0.520616	1.34358	3.67025	5e-05	0.000516318	yes
XLOC_010268	1.37964	5e-05	XLOC_010268	Mdga1	chr17:29827957-29888814	WT	KO	OK	2.55649	6.65208	1.37964	8.58268	5e-05	0.000516318	yes
XLOC_010281	0.698696	5e-05	XLOC_010281	Cbs	chr17:31612622-31637205	WT	KO	OK	15.1207	24.5415	0.698696	4.54643	5e-05	0.000516318	yes
XLOC_010286	1.99212	5e-05	XLOC_010286	Notch3	chr17:32120707-32166852	WT	KO	OK	0.599017	2.38302	1.99212	10.0342	5e-05	0.000516318	yes
XLOC_010291	-0.422903	5e-05	XLOC_010291	Rasal3	chr17:32390660-32404808	WT	KO	OK	5.47276	4.08225	-0.422903	-2.43771	5e-05	0.000516318	yes
XLOC_010294	0.73824	5e-05	XLOC_010294	Zfp811	chr17:32795675-32809931	WT	KO	OK	0.601171	1.00284	0.73824	2.78133	5e-05	0.000516318	yes
XLOC_010295	0.381502	5e-05	XLOC_010295	Zfp799	chr17:32814842-32830248	WT	KO	OK	4.50013	5.8623	0.381502	2.34052	5e-05	0.000516318	yes
XLOC_010371	0.61905	5e-05	XLOC_010371	Gm11127	chr17:35991866-36216149	WT	KO	OK	41.0876	63.105	0.61905	3.35624	5e-05	0.000516318	yes
XLOC_010424	2.3714	5e-05	XLOC_010424	Gpr115	chr17:42656886-42692291	WT	KO	OK	1.17983	6.10491	2.3714	11.4212	5e-05	0.000516318	yes
XLOC_010438	0.630404	5e-05	XLOC_010438	Tmem151b	chr17:45523433-45549677	WT	KO	OK	4.18176	6.47336	0.630404	3.93478	5e-05	0.000516318	yes
XLOC_010455	-0.449397	5e-05	XLOC_010455	Cul9	chr17:46500608-46546388	WT	KO	OK	2.54334	1.86261	-0.449397	-2.58639	5e-05	0.000516318	yes
XLOC_010456	0.928112	5e-05	XLOC_010456	Srf	chr17:46546838-46556162	WT	KO	OK	16.9699	32.2901	0.928112	6.20169	5e-05	0.000516318	yes
XLOC_010458	1.48897	5e-05	XLOC_010458	Ptk7	chr17:46564450-46629504	WT	KO	OK	3.56802	10.015	1.48897	9.18699	5e-05	0.000516318	yes
XLOC_010479	0.43442	5e-05	XLOC_010479	Nfya	chr17:48386884-48409820	WT	KO	OK	20.7558	28.0487	0.43442	2.87344	5e-05	0.000516318	yes
XLOC_010485	1.35013	5e-05	XLOC_010485	Daam2	chr17:49428363-49564871	WT	KO	OK	8.61652	21.9665	1.35013	8.25622	5e-05	0.000516318	yes
XLOC_010510	0.466193	5e-05	XLOC_010510	Sema6b	chr17:56123084-56140343	WT	KO	OK	1.5108	2.08711	0.466193	2.36663	5e-05	0.000516318	yes
XLOC_010544	0.345841	5e-05	XLOC_010544	Efna5	chr17:62602956-62962023	WT	KO	OK	26.8263	34.0934	0.345841	2.24865	5e-05	0.000516318	yes
XLOC_010551	0.444033	5e-05	XLOC_010551	Rab31	chr17:65651725-65772752	WT	KO	OK	13.5888	18.4862	0.444033	2.91647	5e-05	0.000516318	yes
XLOC_010561	0.907624	5e-05	XLOC_010561	Arhgap28	chr17:67842707-68004108	WT	KO	OK	0.532932	0.999756	0.907624	3.84494	5e-05	0.000516318	yes
XLOC_010563	0.518685	5e-05	XLOC_010563	Tgif1	chr17:70844204-70853532	WT	KO	OK	12.5028	17.9121	0.518685	3.14254	5e-05	0.000516318	yes
XLOC_010565	0.541047	5e-05	XLOC_010565	Myl12a	chr17:70993792-71002533	WT	KO	OK	97.5195	141.894	0.541047	3.65948	5e-05	0.000516318	yes
XLOC_010604	0.54578	5e-05	XLOC_010604	Slc8a1	chr17:81373034-81742687	WT	KO	OK	3.46184	5.05363	0.54578	3.62283	5e-05	0.000516318	yes
XLOC_010614	0.482076	5e-05	XLOC_010614	Prepl	chr17:85028346-85090298	WT	KO	OK	25.423	35.5097	0.482076	3.15415	5e-05	0.000516318	yes
XLOC_010731	inf	5e-05	XLOC_010731	-	chr17:57745713-57746601	WT	KO	OK	0	0.321318	inf	#NAME?	5e-05	0.000516318	yes
XLOC_010763	0.907703	5e-05	XLOC_010763	Bambi	chr18:3506826-3516404	WT	KO	OK	2.79153	5.23707	0.907703	5.48941	5e-05	0.000516318	yes
XLOC_010767	-0.580079	5e-05	XLOC_010767	9430020K01Rik	chr18:4634928-4682869	WT	KO	OK	0.813815	0.544383	-0.580079	-2.62337	5e-05	0.000516318	yes
XLOC_010784	-0.447915	5e-05	XLOC_010784	Cables1	chr18:11821087-11945627	WT	KO	OK	6.72171	4.9277	-0.447915	-2.65984	5e-05	0.000516318	yes
XLOC_010795	-0.387377	5e-05	XLOC_010795	Taf4b	chr18:14783207-14900359	WT	KO	OK	4.77649	3.65172	-0.387377	-2.38789	5e-05	0.000516318	yes
XLOC_010805	-2.88585	5e-05	XLOC_010805	Rnf125	chr18:20944624-20987336	WT	KO	OK	2.61398	0.353651	-2.88585	-6.65353	5e-05	0.000516318	yes
XLOC_010829	-1.62079	5e-05	XLOC_010829	Lims2	chr18:31931506-31958619	WT	KO	OK	0.771383	0.250821	-1.62079	-2.95498	5e-05	0.000516318	yes
XLOC_010847	-0.580442	5e-05	XLOC_010847	Egr1	chr18:34861206-34864956	WT	KO	OK	24.7531	16.5538	-0.580442	-3.82746	5e-05	0.000516318	yes
XLOC_010892	-0.622638	5e-05	XLOC_010892	Arhgap26	chr18:38993010-39377380	WT	KO	OK	12.0979	7.85737	-0.622638	-3.43	5e-05	0.000516318	yes
XLOC_010900	-1.23449	5e-05	XLOC_010900	Stk32a	chr18:43207111-43320435	WT	KO	OK	18.1789	7.72591	-1.23449	-7.47083	5e-05	0.000516318	yes
XLOC_010924	0.653781	5e-05	XLOC_010924	Tnfaip8	chr18:49979426-50093231	WT	KO	OK	1.57084	2.47138	0.653781	3.21982	5e-05	0.000516318	yes
XLOC_010950	2.85728	5e-05	XLOC_010950	Megf10	chr18:57133089-57297467	WT	KO	OK	0.6491	4.70369	2.85728	15.2811	5e-05	0.000516318	yes
XLOC_010956	-0.624028	5e-05	XLOC_010956	Isoc1	chr18:58659297-58680373	WT	KO	OK	10.1647	6.59543	-0.624028	-3.77762	5e-05	0.000516318	yes
XLOC_010968	-1.14895	5e-05	XLOC_010968	Cd74	chr18:60803848-60812652	WT	KO	OK	12.9912	5.85842	-1.14895	-5.67833	5e-05	0.000516318	yes
XLOC_011002	-2.3374	5e-05	XLOC_011002	Slmo1	chr18:67464848-67480995	WT	KO	OK	3.19061	0.631313	-2.3374	-8.17507	5e-05	0.000516318	yes
XLOC_011028	-0.644011	5e-05	XLOC_011028	Zbtb7c	chr18:75820177-76148564	WT	KO	OK	1.15641	0.74002	-0.644011	-2.74431	5e-05	0.000516318	yes
XLOC_011049	-0.652629	5e-05	XLOC_011049	Zfp516	chr18:82910878-83005314	WT	KO	OK	5.07436	3.2279	-0.652629	-4.13379	5e-05	0.000516318	yes
XLOC_011100	-0.465699	5e-05	XLOC_011100	Garem	chr18:21124846-21300149	WT	KO	OK	8.28204	5.99719	-0.465699	-3.05281	5e-05	0.000516318	yes
XLOC_011129	0.573053	5e-05	XLOC_011129	Gypc	chr18:32528319-32560034	WT	KO	OK	4.94629	7.35844	0.573053	3.28811	5e-05	0.000516318	yes
XLOC_011133	1.08408	5e-05	XLOC_011133	Nrep	chr18:33437018-33464029	WT	KO	OK	8.8618	18.7872	1.08408	6.76534	5e-05	0.000516318	yes
XLOC_011159	0.562431	5e-05	XLOC_011159	Hbegf	chr18:36504926-36515805	WT	KO	OK	3.08368	4.55385	0.562431	3.00989	5e-05	0.000516318	yes
XLOC_011179	-0.446391	5e-05	XLOC_011179	Gnpda1	chr18:38327536-38338999	WT	KO	OK	9.53343	6.99636	-0.446391	-2.67323	5e-05	0.000516318	yes
XLOC_011209	0.383242	5e-05	XLOC_011209	Sema6a	chr18:47245253-47369490	WT	KO	OK	5.87682	7.66496	0.383242	2.494	5e-05	0.000516318	yes
XLOC_011214	0.978442	5e-05	XLOC_011214	-	chr18:52357975-52396803	WT	KO	OK	1.08536	2.13853	0.978442	4.55874	5e-05	0.000516318	yes
XLOC_011220	-0.59155	5e-05	XLOC_011220	Zfp608	chr18:54888044-54992671	WT	KO	OK	5.57789	3.70165	-0.59155	-3.69352	5e-05	0.000516318	yes
XLOC_011222	0.645246	5e-05	XLOC_011222	2016-03-03	chr18:56761715-56925548	WT	KO	OK	3.0133	4.71282	0.645246	3.21737	5e-05	0.000516318	yes
XLOC_011256	-0.352071	5e-05	XLOC_011256	Fech	chr18:64456549-64489098	WT	KO	OK	15.1294	11.8533	-0.352071	-2.27008	5e-05	0.000516318	yes
XLOC_011273	-0.597724	5e-05	XLOC_011273	Spire1	chr18:67488166-67610919	WT	KO	OK	14.3173	9.4608	-0.597724	-3.88545	5e-05	0.000516318	yes
XLOC_011286	-0.403501	5e-05	XLOC_011286	Poli	chr18:70508639-70530337	WT	KO	OK	7.12983	5.3903	-0.403501	-2.35176	5e-05	0.000516318	yes
XLOC_011291	0.749406	5e-05	XLOC_011291	Mapk4	chr18:73928485-74064949	WT	KO	OK	1.16699	1.96182	0.749406	3.54527	5e-05	0.000516318	yes
XLOC_011330	0.45923	5e-05	XLOC_011330	Socs6	chr18:88865210-88894360	WT	KO	OK	6.01201	8.26536	0.45923	2.69103	5e-05	0.000516318	yes
XLOC_011408	1.23426	5e-05	XLOC_011408	-	chr18:52430502-52431626	WT	KO	OK	1.15739	2.72288	1.23426	3.76057	5e-05	0.000516318	yes
XLOC_011421	2.64661	5e-05	XLOC_011421	-	chr18:59674943-59685066	WT	KO	OK	0.107056	0.670381	2.64661	8.69249	5e-05	0.000516318	yes
XLOC_011468	-0.465773	5e-05	XLOC_011468	Pcx	chr19:4510471-4621752	WT	KO	OK	26.6984	19.3319	-0.465773	-2.67556	5e-05	0.000516318	yes
XLOC_011478	1.18653	5e-05	XLOC_011478	Cd248	chr19:5068077-5070639	WT	KO	OK	1.32445	3.01451	1.18653	5.3913	5e-05	0.000516318	yes
XLOC_011489	0.843989	5e-05	XLOC_011489	Efemp2	chr19:5473951-5481854	WT	KO	OK	8.52737	15.3067	0.843989	4.9212	5e-05	0.000516318	yes
XLOC_011490	0.418895	5e-05	XLOC_011490	Cfl1	chr19:5489244-5510627	WT	KO	OK	964.389	1289.29	0.418895	2.73475	5e-05	0.000516318	yes
XLOC_011549	1.08672	5e-05	XLOC_011549	Rab3il1	chr19:10018188-10035955	WT	KO	OK	1.00268	2.1296	1.08672	4.27551	5e-05	0.000516318	yes
XLOC_011637	0.572743	5e-05	XLOC_011637	Tmem2	chr19:21777331-21858360	WT	KO	OK	14.7061	21.8731	0.572743	3.83727	5e-05	0.000516318	yes
XLOC_011643	-0.47653	5e-05	XLOC_011643	Apba1	chr19:23758869-23949597	WT	KO	OK	3.24076	2.32915	-0.47653	-2.8781	5e-05	0.000516318	yes
XLOC_011678	1.19849	5e-05	XLOC_011678	Papss2	chr19:32595714-32667187	WT	KO	OK	1.00479	2.30599	1.19849	5.58442	5e-05	0.000516318	yes
XLOC_011700	-0.404038	5e-05	XLOC_011700	Exoc6	chr19:37550396-37684051	WT	KO	OK	14.7436	11.1424	-0.404038	-2.56902	5e-05	0.000516318	yes
XLOC_011706	-1.1718	5e-05	XLOC_011706	Lgi1	chr19:38264781-38308939	WT	KO	OK	1.17652	0.522219	-1.1718	-4.62964	5e-05	0.000516318	yes
XLOC_011708	-1.21706	5e-05	XLOC_011708	Plce1	chr19:38480976-38785100	WT	KO	OK	2.77723	1.19465	-1.21706	-7.29058	5e-05	0.000516318	yes
XLOC_011776	-0.464431	5e-05	XLOC_011776	2010012O05Rik	chr19:46689905-46703382	WT	KO	OK	4.37554	3.1712	-0.464431	-2.43928	5e-05	0.000516318	yes
XLOC_011794	-0.985832	5e-05	XLOC_011794	Add3	chr19:53140442-53247326	WT	KO	OK	8.83378	4.46048	-0.985832	-6.19099	5e-05	0.000516318	yes
XLOC_011806	-0.560638	5e-05	XLOC_011806	Tcf7l2	chr19:55741548-55933655	WT	KO	OK	3.88387	2.63327	-0.560638	-3.08663	5e-05	0.000516318	yes
XLOC_011830	-0.938945	5e-05	XLOC_011830	Eno4	chr19:58931764-58971512	WT	KO	OK	4.09204	2.13447	-0.938945	-4.52962	5e-05	0.000516318	yes
XLOC_011843	0.863795	5e-05	XLOC_011843	Lrp5	chr19:3584824-3686564	WT	KO	OK	12.3777	22.5253	0.863795	5.76116	5e-05	0.000516318	yes
XLOC_011844	0.464309	5e-05	XLOC_011844	Tcirg1	chr19:3896049-3907540	WT	KO	OK	6.43534	8.87856	0.464309	2.84417	5e-05	0.000516318	yes
XLOC_011861	0.867119	5e-05	XLOC_011861	Rhod	chr19:4425456-4477143	WT	KO	OK	1.19096	2.17233	0.867119	2.41918	5e-05	0.000516318	yes
XLOC_011873	2.41903	5e-05	XLOC_011873	Npas4	chr19:4984354-5001873	WT	KO	OK	0.349137	1.86722	2.41903	6.03777	5e-05	0.000516318	yes
XLOC_011884	0.903251	5e-05	XLOC_011884	Ccdc85b	chr19:5447697-5457563	WT	KO	OK	2.38905	4.46819	0.903251	5.1923	5e-05	0.000516318	yes
XLOC_011895	1.50466	5e-05	XLOC_011895	Ehbp1l1	chr19:5707364-5726480	WT	KO	OK	3.46767	9.83976	1.50466	8.60212	5e-05	0.000516318	yes
XLOC_011900	-0.449589	5e-05	XLOC_011900	Neat1	chr19:5842301-5845895	WT	KO	OK	14.585	10.6799	-0.449589	-2.88675	5e-05	0.000516318	yes
XLOC_011916	-0.5018	5e-05	XLOC_011916	Ccdc88b	chr19:6844395-6860142	WT	KO	OK	1.38122	0.975454	-0.5018	-2.38804	5e-05	0.000516318	yes
XLOC_012026	-0.912247	5e-05	XLOC_012026	-	chr19:16928190-16955874	WT	KO	OK	0.793729	0.421753	-0.912247	-2.67492	5e-05	0.000516318	yes
XLOC_012027	1.90721	5e-05	XLOC_012027	Gcnt1	chr19:17326140-17372844	WT	KO	OK	0.797686	2.99199	1.90721	9.26007	5e-05	0.000516318	yes
XLOC_012039	-0.807606	5e-05	XLOC_012039	Mamdc2	chr19:23302608-23448322	WT	KO	OK	2.64174	1.5093	-0.807606	-3.83246	5e-05	0.000516318	yes
XLOC_012078	6.08114	5e-05	XLOC_012078	Acta2	chr19:34240335-34255373	WT	KO	OK	0.175085	11.8537	6.08114	14.0459	5e-05	0.000516318	yes
XLOC_012080	-1.38538	5e-05	XLOC_012080	Lipa	chr19:34492315-34527474	WT	KO	OK	2.38384	0.912503	-1.38538	-5.928	5e-05	0.000516318	yes
XLOC_012083	-0.734285	5e-05	XLOC_012083	Slc16a12	chr19:34665241-34747369	WT	KO	OK	3.37177	2.02682	-0.734285	-3.75883	5e-05	0.000516318	yes
XLOC_012117	-1.5932	5e-05	XLOC_012117	Slit1	chr19:41599263-41750097	WT	KO	OK	1.09121	0.361666	-1.5932	-6.37641	5e-05	0.000516318	yes
XLOC_012119	-0.619045	5e-05	XLOC_012119	Frat2	chr19:41845975-41848132	WT	KO	OK	3.04586	1.98317	-0.619045	-2.89326	5e-05	0.000516318	yes
XLOC_012128	-0.796426	5e-05	XLOC_012128	Pyroxd2	chr19:42725824-42752775	WT	KO	OK	3.87337	2.23018	-0.796426	-4.0972	5e-05	0.000516318	yes
XLOC_012177	0.549235	5e-05	XLOC_012177	Itprip	chr19:47894586-47919483	WT	KO	OK	3.51031	5.13667	0.549235	3.27323	5e-05	0.000516318	yes
XLOC_012186	-1.87583	5e-05	XLOC_012186	Gucy2g	chr19:55198097-55241236	WT	KO	OK	1.19797	0.32641	-1.87583	-4.14117	5e-05	0.000516318	yes
XLOC_012193	-0.996001	5e-05	XLOC_012193	Ablim1	chr19:57033144-57216032	WT	KO	OK	24.9852	12.5273	-0.996001	-6.68239	5e-05	0.000516318	yes
XLOC_012196	-0.87043	5e-05	XLOC_012196	-	chr19:57539280-57544565	WT	KO	OK	1.59968	0.875002	-0.87043	-3.40063	5e-05	0.000516318	yes
XLOC_012197	1.41384	5e-05	XLOC_012197	Gfra1	chr19:58231353-58455398	WT	KO	OK	6.31073	16.8147	1.41384	8.70849	5e-05	0.000516318	yes
XLOC_012201	-0.887128	5e-05	XLOC_012201	4930506M07Rik	chr19:58973357-59076484	WT	KO	OK	28.1918	15.243	-0.887128	-5.91591	5e-05	0.000516318	yes
XLOC_012202	-6.04242	5e-05	XLOC_012202	Vax1	chr19:59164398-59173577	WT	KO	OK	12.8944	0.195637	-6.04242	-8.47729	5e-05	0.000516318	yes
XLOC_012291	0.705718	5e-05	XLOC_012291	Fam171a1	chr2:3118342-3227809	WT	KO	OK	17.7484	28.9469	0.705718	4.68592	5e-05	0.000516318	yes
XLOC_012299	0.349519	5e-05	XLOC_012299	Frmd4a	chr2:4152862-4614256	WT	KO	OK	67.209	85.6333	0.349519	2.3544	5e-05	0.000516318	yes
XLOC_012300	0.703382	5e-05	XLOC_012300	Bend7	chr2:4717578-4802169	WT	KO	OK	2.27056	3.6972	0.703382	3.91185	5e-05	0.000516318	yes
XLOC_012339	0.392526	5e-05	XLOC_012339	Vim	chr2:13574310-13582826	WT	KO	OK	562.8	738.782	0.392526	2.59544	5e-05	0.000516318	yes
XLOC_012342	1.42504	5e-05	XLOC_012342	Mrc1	chr2:14229413-14332023	WT	KO	OK	0.117425	0.315314	1.42504	3.01508	5e-05	0.000516318	yes
XLOC_012365	1.10623	5e-05	XLOC_012365	Gpr158	chr2:21367566-21831947	WT	KO	OK	0.359445	0.773822	1.10623	4.62497	5e-05	0.000516318	yes
XLOC_012383	0.370114	5e-05	XLOC_012383	Nsmf	chr2:25054369-25062881	WT	KO	OK	10.0471	12.9854	0.370114	2.31606	5e-05	0.000516318	yes
XLOC_012385	1.30802	5e-05	XLOC_012385	Nrarp	chr2:25180757-25183332	WT	KO	OK	0.424078	1.05003	1.30802	3.90448	5e-05	0.000516318	yes
XLOC_012425	0.459103	5e-05	XLOC_012425	Adamts13	chr2:26973415-27009625	WT	KO	OK	5.01797	6.89813	0.459103	2.79097	5e-05	0.000516318	yes
XLOC_012427	1.00729	5e-05	XLOC_012427	Adamtsl2	chr2:27077676-27108975	WT	KO	OK	4.1136	8.26887	1.00729	5.89698	5e-05	0.000516318	yes
XLOC_012428	-2.95836	5e-05	XLOC_012428	Dbh	chr2:27165506-27183204	WT	KO	OK	17.4764	2.24852	-2.95836	-13.3777	5e-05	0.000516318	yes
XLOC_012431	0.598177	5e-05	XLOC_012431	Rxra	chr2:27677200-27763319	WT	KO	OK	0.853646	1.29225	0.598177	2.84367	5e-05	0.000516318	yes
XLOC_012434	-0.446494	5e-05	XLOC_012434	Ppp1r26	chr2:28446706-28455587	WT	KO	OK	1.67801	1.23136	-0.446494	-2.36569	5e-05	0.000516318	yes
XLOC_012437	0.434531	5e-05	XLOC_012437	Ralgds	chr2:28513112-28553082	WT	KO	OK	20.4307	27.6115	0.434531	2.90591	5e-05	0.000516318	yes
XLOC_012451	0.489133	5e-05	XLOC_012451	Cercam	chr2:29867611-29882841	WT	KO	OK	2.98685	4.19234	0.489133	2.64316	5e-05	0.000516318	yes
XLOC_012461	0.65465	5e-05	XLOC_012461	Lrrc8a,Phyhd1	chr2:30237197-30286364	WT	KO	OK	9.1583	14.4173	0.65465	3.47918	5e-05	0.000516318	yes
XLOC_012463	0.352822	5e-05	XLOC_012463	Fam73b	chr2:30364208-30390266	WT	KO	OK	12.1135	15.4697	0.352822	2.24586	5e-05	0.000516318	yes
XLOC_012472	0.435729	5e-05	XLOC_012472	Gpr107	chr2:31151048-31219025	WT	KO	OK	16.5388	22.3703	0.435729	2.84235	5e-05	0.000516318	yes
XLOC_012473	0.393532	5e-05	XLOC_012473	Ncs1	chr2:31245759-31295644	WT	KO	OK	22.8716	30.0442	0.393532	2.61365	5e-05	0.000516318	yes
XLOC_012474	1.04481	5e-05	XLOC_012474	-	chr2:31301612-31354740	WT	KO	OK	0.427892	0.882779	1.04481	3.12414	5e-05	0.000516318	yes
XLOC_012481	0.512556	5e-05	XLOC_012481	Abl1	chr2:31688315-31804627	WT	KO	OK	11.9573	17.058	0.512556	3.37879	5e-05	0.000516318	yes
XLOC_012483	0.947297	5e-05	XLOC_012483	Aif1l	chr2:31950302-31973442	WT	KO	OK	2.35731	4.5455	0.947297	5.13159	5e-05	0.000516318	yes
XLOC_012496	1.1247	5e-05	XLOC_012496	Fam102a	chr2:32535358-32569863	WT	KO	OK	0.505292	1.10182	1.1247	4.27366	5e-05	0.000516318	yes
XLOC_012499	0.488806	5e-05	XLOC_012499	St6galnac4,St6galnac6	chr2:32587047-32620809	WT	KO	OK	24.7714	34.7613	0.488806	3.07452	5e-05	0.000516318	yes
XLOC_012500	0.433211	5e-05	XLOC_012500	Ak1	chr2:32621757-32635058	WT	KO	OK	45.2717	61.1274	0.433211	2.93289	5e-05	0.000516318	yes
XLOC_012501	1.56659	5e-05	XLOC_012501	Eng	chr2:32646594-32694175	WT	KO	OK	2.75264	8.15341	1.56659	4.69661	5e-05	0.000516318	yes
XLOC_012508	0.597947	5e-05	XLOC_012508	Angptl2	chr2:33133418-33371494	WT	KO	OK	4.88691	7.39664	0.597947	2.2013	5e-05	0.000516318	yes
XLOC_012515	0.618492	5e-05	XLOC_012515	Gsn	chr2:35256358-35307902	WT	KO	OK	16.0729	24.6763	0.618492	4.00835	5e-05	0.000516318	yes
XLOC_012543	0.346383	5e-05	XLOC_012543	Rabgap1	chr2:37443284-37566492	WT	KO	OK	20.7983	26.4423	0.346383	2.32447	5e-05	0.000516318	yes
XLOC_012547	0.526822	5e-05	XLOC_012547	Nek6	chr2:38511696-38587490	WT	KO	OK	4.59428	6.61922	0.526822	3.16159	5e-05	0.000516318	yes
XLOC_012550	0.435166	5e-05	XLOC_012550	Olfml2a	chr2:38931979-38963494	WT	KO	OK	5.53834	7.4882	0.435166	2.78322	5e-05	0.000516318	yes
XLOC_012559	0.676984	5e-05	XLOC_012559	Epc2	chr2:49451485-49551609	WT	KO	OK	5.72676	9.1559	0.676984	4.30282	5e-05	0.000516318	yes
XLOC_012571	0.449096	5e-05	XLOC_012571	Fmnl2	chr2:52857758-53134202	WT	KO	OK	30.1445	41.1528	0.449096	3.043	5e-05	0.000516318	yes
XLOC_012578	0.444244	5e-05	XLOC_012578	Gpd2	chr2:57237677-57370719	WT	KO	OK	9.01973	12.2723	0.444244	2.92992	5e-05	0.000516318	yes
XLOC_012585	0.437715	5e-05	XLOC_012585	Tanc1	chr2:59610893-59846213	WT	KO	OK	10.7839	14.6063	0.437715	2.9181	5e-05	0.000516318	yes
XLOC_012589	0.33078	5e-05	XLOC_012589	Psmd14	chr2:61711693-61800376	WT	KO	OK	94.2596	118.55	0.33078	2.23096	5e-05	0.000516318	yes
XLOC_012594	-0.552357	5e-05	XLOC_012594	Csrnp3	chr2:65845766-66031728	WT	KO	OK	2.80332	1.9116	-0.552357	-3.41471	5e-05	0.000516318	yes
XLOC_012599	0.614251	5e-05	XLOC_012599	B3galt1	chr2:67565348-68122882	WT	KO	OK	7.38126	11.299	0.614251	3.94052	5e-05	0.000516318	yes
XLOC_012613	0.882826	5e-05	XLOC_012613	Klhl23	chr2:69822026-69836662	WT	KO	OK	2.41058	4.44507	0.882826	5.14073	5e-05	0.000516318	yes
XLOC_012614	0.344319	5e-05	XLOC_012614	Ssb	chr2:69861555-69887466	WT	KO	OK	153.694	195.122	0.344319	2.23749	5e-05	0.000516318	yes
XLOC_012625	0.385475	5e-05	XLOC_012625	Hat1	chr2:71389259-71441622	WT	KO	OK	67.8212	88.5941	0.385475	2.58793	5e-05	0.000516318	yes
XLOC_012627	0.599759	5e-05	XLOC_012627	Dlx1	chr2:71528607-71537891	WT	KO	OK	2.29767	3.48204	0.599759	2.64576	5e-05	0.000516318	yes
XLOC_012629	0.341743	5e-05	XLOC_012629	Itga6	chr2:71786938-71858427	WT	KO	OK	60.3897	76.531	0.341743	2.3105	5e-05	0.000516318	yes
XLOC_012633	-1.04946	5e-05	XLOC_012633	Cdca7	chr2:72476218-72486890	WT	KO	OK	8.8018	4.25259	-1.04946	-6.07115	5e-05	0.000516318	yes
XLOC_012660	0.402498	5e-05	XLOC_012660	Plekha3	chr2:76675314-76697335	WT	KO	OK	17.8748	23.6268	0.402498	2.65484	5e-05	0.000516318	yes
XLOC_012666	0.355923	5e-05	XLOC_012666	Ssfa2	chr2:79635424-79672964	WT	KO	OK	9.81445	12.5606	0.355923	2.34284	5e-05	0.000516318	yes
XLOC_012675	0.643571	5e-05	XLOC_012675	Itgav	chr2:83723776-83806917	WT	KO	OK	11.3492	17.7296	0.643571	4.3185	5e-05	0.000516318	yes
XLOC_012682	1.15661	5e-05	XLOC_012682	Slc43a1	chr2:84839407-84863586	WT	KO	OK	1.96586	4.38255	1.15661	5.61789	5e-05	0.000516318	yes
XLOC_012781	1.06985	5e-05	XLOC_012781	Pacsin3	chr2:91248488-91264761	WT	KO	OK	1.63014	3.42202	1.06985	4.33691	5e-05	0.000516318	yes
XLOC_012783	2.00228	5e-05	XLOC_012783	Lrp4	chr2:91457530-91513901	WT	KO	OK	0.0984533	0.394437	2.00228	3.95248	5e-05	0.000516318	yes
XLOC_012799	0.847194	5e-05	XLOC_012799	Trp53i11	chr2:93187333-93201757	WT	KO	OK	49.0589	88.2569	0.847194	5.65799	5e-05	0.000516318	yes
XLOC_012818	1.25177	5e-05	XLOC_012818	Cd59a,Cd59b	chr2:104069814-104115569	WT	KO	OK	1.86597	4.4435	1.25177	4.98786	5e-05	0.000516318	yes
XLOC_012830	0.965567	5e-05	XLOC_012830	Bdnf	chr2:109674699-109727043	WT	KO	OK	0.174341	0.340459	0.965567	2.17307	5e-05	0.000516318	yes
XLOC_012852	0.370786	5e-05	XLOC_012852	Lpcat4	chr2:112239840-112247111	WT	KO	OK	29.039	37.549	0.370786	2.4444	5e-05	0.000516318	yes
XLOC_012853	0.368875	5e-05	XLOC_012853	Nop10	chr2:112261925-112262898	WT	KO	OK	62.3544	80.5211	0.368875	2.38944	5e-05	0.000516318	yes
XLOC_012860	2.36705	5e-05	XLOC_012860	Fmn1	chr2:113220186-113716951	WT	KO	OK	0.783034	4.03955	2.36705	14.0157	5e-05	0.000516318	yes
XLOC_012868	0.421707	5e-05	XLOC_012868	Spred1	chr2:117121070-117182277	WT	KO	OK	26.7051	35.7718	0.421707	2.81049	5e-05	0.000516318	yes
XLOC_012875	0.351985	5e-05	XLOC_012875	Bub1b	chr2:118598210-118641592	WT	KO	OK	39.8328	50.8392	0.351985	2.37785	5e-05	0.000516318	yes
XLOC_012877	0.97005	5e-05	XLOC_012877	5430417L22Rik	chr2:118745761-118748807	WT	KO	OK	6.83343	13.3861	0.97005	6.10359	5e-05	0.000516318	yes
XLOC_012879	0.385903	5e-05	XLOC_012879	Disp2	chr2:118779718-118795175	WT	KO	OK	25.0936	32.7892	0.385903	2.6097	5e-05	0.000516318	yes
XLOC_012882	0.340106	5e-05	XLOC_012882	Bahd1	chr2:118900101-118924529	WT	KO	OK	14.9472	18.9209	0.340106	2.22309	5e-05	0.000516318	yes
XLOC_012883	0.870382	5e-05	XLOC_012883	Chst14	chr2:118924834-118928589	WT	KO	OK	2.74157	5.012	0.870382	4.46293	5e-05	0.000516318	yes
XLOC_012889	1.60097	5e-05	XLOC_012889	Spint1	chr2:119237359-119249513	WT	KO	OK	3.99733	12.1258	1.60097	9.26695	5e-05	0.000516318	yes
XLOC_012894	0.597396	5e-05	XLOC_012894	1700020I14Rik	chr2:119594295-119607943	WT	KO	OK	14.8836	22.5187	0.597396	2.71824	5e-05	0.000516318	yes
XLOC_012896	0.361064	5e-05	XLOC_012896	Rtf1	chr2:119675067-119735419	WT	KO	OK	12.7761	16.4092	0.361064	2.39316	5e-05	0.000516318	yes
XLOC_012900	0.44668	5e-05	XLOC_012900	Mapkbp1	chr2:119972413-120027432	WT	KO	OK	1.96397	2.67669	0.44668	2.67423	5e-05	0.000516318	yes
XLOC_012905	0.512724	5e-05	XLOC_012905	Snap23	chr2:120567670-120603020	WT	KO	OK	12.5334	17.8819	0.512724	3.15271	5e-05	0.000516318	yes
XLOC_012915	-0.589742	5e-05	XLOC_012915	Ckmt1	chr2:121357772-121380940	WT	KO	OK	6.99473	4.64773	-0.589742	-3.14121	5e-05	0.000516318	yes
XLOC_012916	0.389153	5e-05	XLOC_012916	Pdia3	chr2:121413901-121438686	WT	KO	OK	235.487	308.4	0.389153	2.60772	5e-05	0.000516318	yes
XLOC_012923	0.595226	5e-05	XLOC_012923	B2m,Trim69	chr2:122120107-122186189	WT	KO	OK	359.01	542.36	0.595226	3.54592	5e-05	0.000516318	yes
XLOC_012933	1.11393	5e-05	XLOC_012933	Sqrdl	chr2:122765358-122809551	WT	KO	OK	0.720065	1.55847	1.11393	3.10659	5e-05	0.000516318	yes
XLOC_012934	-0.393505	5e-05	XLOC_012934	Sema6d	chr2:124089718-124667907	WT	KO	OK	7.88417	6.00205	-0.393505	-2.5397	5e-05	0.000516318	yes
XLOC_012940	0.547151	5e-05	XLOC_012940	Eid1	chr2:125627446-125724148	WT	KO	OK	15.9352	23.2845	0.547151	3.3758	5e-05	0.000516318	yes
XLOC_012949	0.369047	5e-05	XLOC_012949	Tmem127	chr2:127247950-127261106	WT	KO	OK	7.99192	10.3216	0.369047	2.37705	5e-05	0.000516318	yes
XLOC_012953	0.875988	5e-05	XLOC_012953	Adra2b	chr2:127363285-127367221	WT	KO	OK	1.76015	3.23034	0.875988	4.73717	5e-05	0.000516318	yes
XLOC_012992	0.595928	5e-05	XLOC_012992	Prn,Prnd,Prnp	chr2:131909927-131956131	WT	KO	OK	2242.11	3388.83	0.595928	3.58896	5e-05	0.000516318	yes
XLOC_012994	0.449635	5e-05	XLOC_012994	Cds2	chr2:132263147-132312157	WT	KO	OK	12.9115	17.6332	0.449635	2.74445	5e-05	0.000516318	yes
XLOC_012999	-0.437189	5e-05	XLOC_012999	Chgb	chr2:132781277-132795072	WT	KO	OK	313.718	231.703	-0.437189	-2.92603	5e-05	0.000516318	yes
XLOC_013003	0.785791	5e-05	XLOC_013003	Plcb1	chr2:134786163-135475258	WT	KO	OK	0.611105	1.05357	0.785791	2.91145	5e-05	0.000516318	yes
XLOC_013010	0.665585	5e-05	XLOC_013010	Btbd3	chr2:138256583-138287422	WT	KO	OK	7.65095	12.136	0.665585	4.34169	5e-05	0.000516318	yes
XLOC_013019	1.29516	5e-05	XLOC_013019	Dstn	chr2:143915330-143943324	WT	KO	OK	136.409	334.754	1.29516	8.74056	5e-05	0.000516318	yes
XLOC_013027	0.622082	5e-05	XLOC_013027	Gm561	chr2:144594064-144595365	WT	KO	OK	14.7323	22.6744	0.622082	2.94255	5e-05	0.000516318	yes
XLOC_013057	0.454745	5e-05	XLOC_013057	Zfp937	chr2:150218098-150244876	WT	KO	OK	3.73858	5.12387	0.454745	2.89212	5e-05	0.000516318	yes
XLOC_013059	0.479424	5e-05	XLOC_013059	3300002I08Rik	chr2:150310936-150362765	WT	KO	OK	2.32016	3.23474	0.479424	2.44587	5e-05	0.000516318	yes
XLOC_013063	0.460512	5e-05	XLOC_013063	Pygb	chr2:150786795-150831748	WT	KO	OK	17.2284	23.7069	0.460512	3.06316	5e-05	0.000516318	yes
XLOC_013069	0.401199	5e-05	XLOC_013069	Fkbp1a	chr2:151541472-151562699	WT	KO	OK	260.824	344.445	0.401199	2.61802	5e-05	0.000516318	yes
XLOC_013073	-0.882581	5e-05	XLOC_013073	Angpt4	chr2:151911331-151945338	WT	KO	OK	2.05453	1.11437	-0.882581	-3.51893	5e-05	0.000516318	yes
XLOC_013089	-0.438426	5e-05	XLOC_013089	Id1	chr2:152736250-152737410	WT	KO	OK	42.1356	31.0935	-0.438426	-2.76459	5e-05	0.000516318	yes
XLOC_013099	0.47281	5e-05	XLOC_013099	Pofut1	chr2:153241531-153270249	WT	KO	OK	7.52575	10.4443	0.47281	3.09361	5e-05	0.000516318	yes
XLOC_013103	0.540196	5e-05	XLOC_013103	Mapre1	chr2:153741200-153795182	WT	KO	OK	38.3002	55.695	0.540196	3.01451	5e-05	0.000516318	yes
XLOC_013119	0.425235	5e-05	XLOC_013119	Cbfa2t2	chr2:154436437-154540940	WT	KO	OK	16.6763	22.3928	0.425235	2.84769	5e-05	0.000516318	yes
XLOC_013143	0.387392	5e-05	XLOC_013143	Dlgap4	chr2:156613696-156764367	WT	KO	OK	21.9788	28.7488	0.387392	2.51277	5e-05	0.000516318	yes
XLOC_013144	3.6333	5e-05	XLOC_013144	Myl9	chr2:156775463-156781659	WT	KO	OK	2.10513	26.1223	3.6333	14.811	5e-05	0.000516318	yes
XLOC_013145	0.796134	5e-05	XLOC_013145	Tgif2	chr2:156840006-156862945	WT	KO	OK	7.38355	12.8211	0.796134	4.24287	5e-05	0.000516318	yes
XLOC_013150	0.528073	5e-05	XLOC_013150	Src	chr2:157424134-157471840	WT	KO	OK	4.67549	6.74206	0.528073	3.23732	5e-05	0.000516318	yes
XLOC_013153	1.04459	5e-05	XLOC_013153	Vstm2l	chr2:157914652-157944719	WT	KO	OK	2.59499	5.3529	1.04459	4.64763	5e-05	0.000516318	yes
XLOC_013179	-2.36687	5e-05	XLOC_013179	-	chr2:163122640-163146351	WT	KO	OK	1.27829	0.247816	-2.36687	-6.21587	5e-05	0.000516318	yes
XLOC_013211	2.4234	5e-05	XLOC_013211	Mmp9	chr2:164948218-164955849	WT	KO	OK	0.125629	0.673914	2.4234	5.03177	5e-05	0.000516318	yes
XLOC_013240	1.13308	5e-05	XLOC_013240	Tshz2	chr2:169632853-169913059	WT	KO	OK	5.85228	12.8356	1.13308	7.22789	5e-05	0.000516318	yes
XLOC_013245	0.835208	5e-05	XLOC_013245	Fam210b	chr2:172345576-172355749	WT	KO	OK	4.4769	7.98729	0.835208	5.11853	5e-05	0.000516318	yes
XLOC_013262	0.635205	5e-05	XLOC_013262	Gnas	chr2:174276026-174346747	WT	KO	OK	755.724	1173.76	0.635205	4.09134	5e-05	0.000516318	yes
XLOC_013285	0.414153	5e-05	XLOC_013285	Fam217b	chr2:178411205-178424498	WT	KO	OK	6.00171	7.99738	0.414153	2.25944	5e-05	0.000516318	yes
XLOC_013290	0.387909	5e-05	XLOC_013290	Lsm14b	chr2:180024808-180035461	WT	KO	OK	37.2831	48.7848	0.387909	2.58436	5e-05	0.000516318	yes
XLOC_013301	0.955796	5e-05	XLOC_013301	Slco4a1	chr2:180456348-180474853	WT	KO	OK	0.300484	0.582833	0.955796	2.20633	5e-05	0.000516318	yes
XLOC_013322	-0.451465	5e-05	XLOC_013322	Myt1	chr2:181763147-181827775	WT	KO	OK	14.8822	10.8834	-0.451465	-2.97529	5e-05	0.000516318	yes
XLOC_013351	0.453729	5e-05	XLOC_013351	Pfkfb3	chr2:11471430-11553948	WT	KO	OK	16.072	22.0118	0.453729	3.02045	5e-05	0.000516318	yes
XLOC_013354	1.90755	5e-05	XLOC_013354	Itga8	chr2:12106578-12312315	WT	KO	OK	2.05928	7.72582	1.90755	11.2053	5e-05	0.000516318	yes
XLOC_013357	1.03701	5e-05	XLOC_013357	Rsu1	chr2:13076966-13271415	WT	KO	OK	53.281	109.331	1.03701	6.95363	5e-05	0.000516318	yes
XLOC_013361	0.893678	5e-05	XLOC_013361	Ptpla	chr2:14026830-14056035	WT	KO	OK	64.0566	119.011	0.893678	5.88629	5e-05	0.000516318	yes
XLOC_013399	0.54927	5e-05	XLOC_013399	Uap1l1	chr2:25359497-25365660	WT	KO	OK	3.77096	5.51822	0.54927	2.77461	5e-05	0.000516318	yes
XLOC_013414	4.12814	5e-05	XLOC_013414	Nacc2	chr2:26055535-26122822	WT	KO	OK	0.162469	2.84096	4.12814	13.5159	5e-05	0.000516318	yes
XLOC_013424	1.30483	5e-05	XLOC_013424	Notch1	chr2:26457243-26503822	WT	KO	OK	0.285677	0.705779	1.30483	5.74433	5e-05	0.000516318	yes
XLOC_013440	0.749605	5e-05	XLOC_013440	Sardh	chr2:27188392-27247303	WT	KO	OK	16.0322	26.9554	0.749605	5.00732	5e-05	0.000516318	yes
XLOC_013441	0.511642	5e-05	XLOC_013441	Vav2	chr2:27261950-27428004	WT	KO	OK	23.5007	33.5043	0.511642	3.37377	5e-05	0.000516318	yes
XLOC_013452	0.6506	5e-05	XLOC_013452	Ntng2	chr2:29194243-29253934	WT	KO	OK	10.7209	16.8298	0.6506	3.89692	5e-05	0.000516318	yes
XLOC_013468	0.58351	5e-05	XLOC_013468	Ier5l	chr2:30471576-30474209	WT	KO	OK	4.62556	6.93135	0.58351	2.96819	5e-05	0.000516318	yes
XLOC_013476	0.49177	5e-05	XLOC_013476	Fnbp1	chr2:31026205-31142194	WT	KO	OK	15.3814	21.6289	0.49177	3.1725	5e-05	0.000516318	yes
XLOC_013480	0.777218	5e-05	XLOC_013480	Fam78a	chr2:32066884-32084784	WT	KO	OK	0.612376	1.0495	0.777218	3.04028	5e-05	0.000516318	yes
XLOC_013495	-0.390714	5e-05	XLOC_013495	Garnl3	chr2:32986331-33130646	WT	KO	OK	15.069	11.4939	-0.390714	-2.41572	5e-05	0.000516318	yes
XLOC_013497	0.458034	5e-05	XLOC_013497	Zbtb34	chr2:33406107-33431324	WT	KO	OK	3.81187	5.23624	0.458034	2.89113	5e-05	0.000516318	yes
XLOC_013501	0.796271	5e-05	XLOC_013501	Pbx3	chr2:34171456-34372045	WT	KO	OK	23.4621	40.7445	0.796271	5.29589	5e-05	0.000516318	yes
XLOC_013511	-0.480293	5e-05	XLOC_013511	Stom	chr2:35313989-35337009	WT	KO	OK	59.9509	42.9747	-0.480293	-3.23683	5e-05	0.000516318	yes
XLOC_013532	0.369481	5e-05	XLOC_013532	Zbtb26,Zbtb6	chr2:37425365-37443165	WT	KO	OK	8.90364	11.5025	0.369481	2.29076	5e-05	0.000516318	yes
XLOC_013549	0.797672	5e-05	XLOC_013549	Zeb2	chr2:44983511-45117726	WT	KO	OK	13.0925	22.7587	0.797672	5.17089	5e-05	0.000516318	yes
XLOC_013555	0.676361	5e-05	XLOC_013555	Nmi	chr2:51948498-51973208	WT	KO	OK	2.55084	4.0765	0.676361	2.83891	5e-05	0.000516318	yes
XLOC_013568	0.72407	5e-05	XLOC_013568	Acvr1	chr2:58446435-58566828	WT	KO	OK	9.66705	15.9684	0.72407	4.03992	5e-05	0.000516318	yes
XLOC_013574	1.57184	5e-05	XLOC_013574	Cd302	chr2:60250940-60284484	WT	KO	OK	0.280303	0.833294	1.57184	3.87928	5e-05	0.000516318	yes
XLOC_013580	0.681624	5e-05	XLOC_013580	Dpp4	chr2:62329608-62412231	WT	KO	OK	4.46992	7.16951	0.681624	4.19898	5e-05	0.000516318	yes
XLOC_013585	-0.34867	5e-05	XLOC_013585	Fign	chr2:63971507-64098965	WT	KO	OK	5.08897	3.99641	-0.34867	-2.25876	5e-05	0.000516318	yes
XLOC_013587	0.578401	5e-05	XLOC_013587	Cobll1	chr2:65088250-65239479	WT	KO	OK	3.87712	5.78929	0.578401	3.37762	5e-05	0.000516318	yes
XLOC_013591	-0.397755	5e-05	XLOC_013591	Galnt3	chr2:66082765-66125374	WT	KO	OK	7.48078	5.6782	-0.397755	-2.47755	5e-05	0.000516318	yes
XLOC_013594	-1.70445	5e-05	XLOC_013594	Scn9a	chr2:66440879-66634962	WT	KO	OK	4.63008	1.42068	-1.70445	-10.4721	5e-05	0.000516318	yes
XLOC_013596	0.566855	5e-05	XLOC_013596	Stk39	chr2:68210446-68471981	WT	KO	OK	24.2068	35.8574	0.566855	3.79141	5e-05	0.000516318	yes
XLOC_013615	0.621308	5e-05	XLOC_013615	Wipf1	chr2:73429609-73529487	WT	KO	OK	2.87644	4.42474	0.621308	3.68727	5e-05	0.000516318	yes
XLOC_013617	0.438836	5e-05	XLOC_013617	Chn1	chr2:73595784-73775367	WT	KO	OK	15.0278	20.3703	0.438836	2.88146	5e-05	0.000516318	yes
XLOC_013621	0.334675	5e-05	XLOC_013621	Lnp	chr2:74514836-74578948	WT	KO	OK	8.99324	11.3413	0.334675	2.22449	5e-05	0.000516318	yes
XLOC_013632	0.498691	5e-05	XLOC_013632	Prkra	chr2:76629932-76648321	WT	KO	OK	21.9686	31.0401	0.498691	3.19131	5e-05	0.000516318	yes
XLOC_013633	0.923451	5e-05	XLOC_013633	Fkbp7	chr2:76663033-76673127	WT	KO	OK	4.25541	8.071	0.923451	4.11739	5e-05	0.000516318	yes
XLOC_013650	0.722006	5e-05	XLOC_013650	Ctnnd1	chr2:84600780-84650770	WT	KO	OK	21.1913	34.9544	0.722006	4.82781	5e-05	0.000516318	yes
XLOC_013662	-0.955421	5e-05	XLOC_013662	Lrrc55	chr2:85187933-85226857	WT	KO	OK	1.32515	0.683368	-0.955421	-4.27878	5e-05	0.000516318	yes
XLOC_013828	0.985575	5e-05	XLOC_013828	Gyltl1b	chr2:92365045-92371192	WT	KO	OK	0.737258	1.45985	0.985575	3.39809	5e-05	0.000516318	yes
XLOC_013834	0.672363	5e-05	XLOC_013834	Tspan18	chr2:93201759-93334487	WT	KO	OK	30.4987	48.6051	0.672363	4.53198	5e-05	0.000516318	yes
XLOC_013835	1.82748	5e-05	XLOC_013835	Cd82	chr2:93419101-93469874	WT	KO	OK	0.455426	1.61638	1.82748	4.56181	5e-05	0.000516318	yes
XLOC_013841	0.585351	5e-05	XLOC_013841	Gm13889	chr2:93955809-93958079	WT	KO	OK	18.4339	27.6583	0.585351	3.65002	5e-05	0.000516318	yes
XLOC_013843	0.466944	5e-05	XLOC_013843	Hsd17b12	chr2:94032696-94157909	WT	KO	OK	114.62	158.425	0.466944	3.15911	5e-05	0.000516318	yes
XLOC_013853	0.519255	5e-05	XLOC_013853	Fjx1	chr2:102449365-102451792	WT	KO	OK	24.1437	34.6031	0.519255	3.43833	5e-05	0.000516318	yes
XLOC_013858	0.3522	5e-05	XLOC_013858	Cat	chr2:103453903-103485153	WT	KO	OK	16.8963	21.5682	0.3522	2.2948	5e-05	0.000516318	yes
XLOC_013862	2.00582	5e-05	XLOC_013862	D430041D05Rik	chr2:104143074-104410603	WT	KO	OK	0.222076	0.891895	2.00582	4.83969	5e-05	0.000516318	yes
XLOC_013863	0.400341	5e-05	XLOC_013863	Hipk3	chr2:104426410-104494512	WT	KO	OK	12.0211	15.8658	0.400341	2.46514	5e-05	0.000516318	yes
XLOC_013871	0.425914	5e-05	XLOC_013871	Rcn1	chr2:105385947-105399319	WT	KO	OK	23.5653	31.6582	0.425914	2.83817	5e-05	0.000516318	yes
XLOC_013923	0.426053	5e-05	XLOC_013923	Meis2	chr2:115861263-116067468	WT	KO	OK	11.8841	15.967	0.426053	2.72007	5e-05	0.000516318	yes
XLOC_013927	-0.779561	5e-05	XLOC_013927	Gpr176	chr2:118277097-118373419	WT	KO	OK	1.30219	0.75858	-0.779561	-3.32856	5e-05	0.000516318	yes
XLOC_013929	1.22905	5e-05	XLOC_013929	Bmf	chr2:118528756-118549678	WT	KO	OK	1.8267	4.28203	1.22905	6.97605	5e-05	0.000516318	yes
XLOC_013932	0.47405	5e-05	XLOC_013932	A430105I19Rik	chr2:118754144-118762971	WT	KO	OK	1.61073	2.23731	0.47405	2.57188	5e-05	0.000516318	yes
XLOC_013938	1.05786	5e-05	XLOC_013938	Rhov	chr2:119269200-119271226	WT	KO	OK	0.669214	1.39319	1.05786	3.05507	5e-05	0.000516318	yes
XLOC_013944	-1.00063	5e-05	XLOC_013944	Ltk	chr2:119751325-119760431	WT	KO	OK	2.2464	1.12271	-1.00063	-4.42768	5e-05	0.000516318	yes
XLOC_013956	0.380023	5e-05	XLOC_013956	Ttbk2	chr2:120732692-120850584	WT	KO	OK	6.55813	8.53451	0.380023	2.52568	5e-05	0.000516318	yes
XLOC_013981	0.351972	5e-05	XLOC_013981	Slc30a4	chr2:122681232-122702663	WT	KO	OK	10.7977	13.7811	0.351972	2.31961	5e-05	0.000516318	yes
XLOC_013985	0.470616	5e-05	XLOC_013985	Fbn1	chr2:125300590-125506483	WT	KO	OK	4.06601	5.63427	0.470616	3.05507	5e-05	0.000516318	yes
XLOC_013988	0.439607	5e-05	XLOC_013988	Secisbp2l	chr2:125736985-125782870	WT	KO	OK	8.41012	11.4061	0.439607	2.91207	5e-05	0.000516318	yes
XLOC_013995	0.407887	5e-05	XLOC_013995	Trpm7	chr2:126791557-126876261	WT	KO	OK	23.6797	31.4169	0.407887	2.71577	5e-05	0.000516318	yes
XLOC_014003	0.599515	5e-05	XLOC_014003	Kcnip3	chr2:127456497-127522094	WT	KO	OK	4.48731	6.7992	0.599515	3.51801	5e-05	0.000516318	yes
XLOC_014031	0.380866	5e-05	XLOC_014031	Ddrgk1	chr2:130654082-130664645	WT	KO	OK	34.7524	45.2519	0.380866	2.45551	5e-05	0.000516318	yes
XLOC_014032	1.06415	5e-05	XLOC_014032	Slc4a11	chr2:130684107-130697519	WT	KO	OK	0.463427	0.968995	1.06415	3.48218	5e-05	0.000516318	yes
XLOC_014045	0.834981	5e-05	XLOC_014045	Rassf2	chr2:131992848-132029988	WT	KO	OK	2.98891	5.33172	0.834981	5.01546	5e-05	0.000516318	yes
XLOC_014046	0.467836	5e-05	XLOC_014046	Slc23a2	chr2:132052495-132145108	WT	KO	OK	6.601	9.1294	0.467836	3.05973	5e-05	0.000516318	yes
XLOC_014051	-1.01191	5e-05	XLOC_014051	Lrrn4	chr2:132846494-132881257	WT	KO	OK	4.68763	2.32455	-1.01191	-3.01958	5e-05	0.000516318	yes
XLOC_014059	1.19642	5e-05	XLOC_014059	Jag1	chr2:137081450-137116520	WT	KO	OK	1.19699	2.74315	1.19642	6.51127	5e-05	0.000516318	yes
XLOC_014063	1.31965	5e-05	XLOC_014063	Flrt3	chr2:140395291-142390050	WT	KO	OK	2.13766	5.33573	1.31965	5.21128	5e-05	0.000516318	yes
XLOC_014068	0.617086	5e-05	XLOC_014068	Rrbp1	chr2:143947358-144011333	WT	KO	OK	90.1479	138.266	0.617086	4.12754	5e-05	0.000516318	yes
XLOC_014088	0.414509	5e-05	XLOC_014088	Cst3	chr2:148871731-148875468	WT	KO	OK	115.102	153.413	0.414509	2.75628	5e-05	0.000516318	yes
XLOC_014096	0.338866	5e-05	XLOC_014096	Abhd12	chr2:150832514-150904731	WT	KO	OK	27.4677	34.7401	0.338866	2.23023	5e-05	0.000516318	yes
XLOC_014097	0.744255	5e-05	XLOC_014097	Ninl	chr2:150934413-151009398	WT	KO	OK	1.27173	2.13028	0.744255	3.67648	5e-05	0.000516318	yes
XLOC_014101	0.42751	5e-05	XLOC_014101	Snph	chr2:151590548-151632593	WT	KO	OK	3.09596	4.1638	0.42751	2.53374	5e-05	0.000516318	yes
XLOC_014105	0.44644	5e-05	XLOC_014105	Fam110a	chr2:151969395-151980219	WT	KO	OK	4.92869	6.7162	0.44644	2.43725	5e-05	0.000516318	yes
XLOC_014108	-2.42827	5e-05	XLOC_014108	Nrsn2	chr2:152345668-152376566	WT	KO	OK	1.36258	0.25315	-2.42827	-4.4396	5e-05	0.000516318	yes
XLOC_014132	0.346336	5e-05	XLOC_014132	E2f1,Necab3	chr2:154543428-154569965	WT	KO	OK	28.2975	35.9754	0.346336	2.19247	5e-05	0.000516318	yes
XLOC_014144	0.605804	5e-05	XLOC_014144	BC029722	chr2:155775343-155819203	WT	KO	OK	5.07098	7.71715	0.605804	2.80818	5e-05	0.000516318	yes
XLOC_014155	0.468524	5e-05	XLOC_014155	2900097C17Rik	chr2:156388062-156392979	WT	KO	OK	31.5069	43.5959	0.468524	3.16761	5e-05	0.000516318	yes
XLOC_014162	0.434741	5e-05	XLOC_014162	Soga1	chr2:157010418-157079265	WT	KO	OK	5.18556	7.00916	0.434741	2.89563	5e-05	0.000516318	yes
XLOC_014172	-0.380997	5e-05	XLOC_014172	Tgm2	chr2:158116404-158146392	WT	KO	OK	4.64025	3.56328	-0.380997	-2.22822	5e-05	0.000516318	yes
XLOC_014179	0.939539	5e-05	XLOC_014179	Mafb	chr2:160360204-160367889	WT	KO	OK	3.49047	6.69442	0.939539	5.32398	5e-05	0.000516318	yes
XLOC_014182	0.439986	5e-05	XLOC_014182	Chd6	chr2:160946965-161109069	WT	KO	OK	8.89687	12.0694	0.439986	2.8268	5e-05	0.000516318	yes
XLOC_014186	1.40656	5e-05	XLOC_014186	Jph2	chr2:163336241-163397993	WT	KO	OK	0.210604	0.55832	1.40656	3.16295	5e-05	0.000516318	yes
XLOC_014192	-0.843916	5e-05	XLOC_014192	Rims4	chr2:163859755-163918946	WT	KO	OK	5.93559	3.30689	-0.843916	-3.17454	5e-05	0.000516318	yes
XLOC_014193	0.371629	5e-05	XLOC_014193	Tomm34	chr2:164053539-164071169	WT	KO	OK	26.7565	34.6179	0.371629	2.43746	5e-05	0.000516318	yes
XLOC_014223	-0.643661	5e-05	XLOC_014223	Cdh22	chr2:165111505-165235114	WT	KO	OK	5.30252	3.39407	-0.643661	-3.5781	5e-05	0.000516318	yes
XLOC_014227	0.387043	5e-05	XLOC_014227	Zfp334	chr2:165376928-165388295	WT	KO	OK	5.75165	7.52149	0.387043	2.46532	5e-05	0.000516318	yes
XLOC_014233	0.445996	5e-05	XLOC_014233	Prex1	chr2:166566344-166722152	WT	KO	OK	7.73258	10.5337	0.445996	2.94004	5e-05	0.000516318	yes
XLOC_014237	1.12704	5e-05	XLOC_014237	Ptgis	chr2:167203195-167240537	WT	KO	OK	2.28213	4.9844	1.12704	4.46076	5e-05	0.000516318	yes
XLOC_014238	0.438606	5e-05	XLOC_014238	B4galt5	chr2:167298444-167349178	WT	KO	OK	14.2749	19.3468	0.438606	2.90845	5e-05	0.000516318	yes
XLOC_014247	-1.68443	5e-05	XLOC_014247	Nfatc2	chr2:168476407-168601657	WT	KO	OK	0.917924	0.28559	-1.68443	-4.60959	5e-05	0.000516318	yes
XLOC_014255	0.443406	5e-05	XLOC_014255	Zfp217	chr2:170108642-170142675	WT	KO	OK	11.2691	15.3239	0.443406	2.95811	5e-05	0.000516318	yes
XLOC_014298	0.876462	5e-05	XLOC_014298	Hrh3	chr2:180099464-180104471	WT	KO	OK	1.45703	2.67492	0.876462	4.04229	5e-05	0.000516318	yes
XLOC_014301	0.361611	5e-05	XLOC_014301	Cables2	chr2:180258510-180273487	WT	KO	OK	8.09311	10.3985	0.361611	2.26414	5e-05	0.000516318	yes
XLOC_014312	-0.392824	5e-05	XLOC_014312	Eef1a2	chr2:181147691-181157015	WT	KO	OK	159.854	121.751	-0.392824	-2.65941	5e-05	0.000516318	yes
XLOC_014318	0.338813	5e-05	XLOC_014318	Stmn3	chr2:181306458-181314500	WT	KO	OK	119.365	150.963	0.338813	2.2827	5e-05	0.000516318	yes
XLOC_014439	inf	5e-05	XLOC_014439	-	chr2:117697001-117697857	WT	KO	OK	0	0.263506	inf	#NAME?	5e-05	0.000516318	yes
XLOC_014467	2.3189	5e-05	XLOC_014467	-	chr2:151230321-151234740	WT	KO	OK	0.0661476	0.330045	2.3189	4.17483	5e-05	0.000516318	yes
XLOC_014475	-1.33909	5e-05	XLOC_014475	-	chr2:157669943-157673584	WT	KO	OK	0.343181	0.135649	-1.33909	-2.87129	5e-05	0.000516318	yes
XLOC_014576	-0.624164	5e-05	XLOC_014576	Kcnmb2	chr3:31902702-32200180	WT	KO	OK	4.66057	3.02376	-0.624164	-3.48172	5e-05	0.000516318	yes
XLOC_014635	-0.936471	5e-05	XLOC_014635	Smad9	chr3:54755372-54807910	WT	KO	OK	8.12814	4.24703	-0.936471	-4.69829	5e-05	0.000516318	yes
XLOC_014665	-0.750878	5e-05	XLOC_014665	Kcnab1	chr3:65108609-65378225	WT	KO	OK	22.2769	13.2379	-0.750878	-4.90161	5e-05	0.000516318	yes
XLOC_014676	0.526888	5e-05	XLOC_014676	1110032F04Rik	chr3:68869585-68872163	WT	KO	OK	2.42126	3.48859	0.526888	2.72101	5e-05	0.000516318	yes
XLOC_014693	1.15627	5e-05	XLOC_014693	Pdgfc	chr3:81036415-81214058	WT	KO	OK	1.79731	4.00583	1.15627	5.66451	5e-05	0.000516318	yes
XLOC_014696	-0.349511	5e-05	XLOC_014696	Map9	chr3:82358071-82395270	WT	KO	OK	8.73663	6.85694	-0.349511	-2.27276	5e-05	0.000516318	yes
XLOC_014701	1.57846	5e-05	XLOC_014701	Sfrp2	chr3:83766320-83774314	WT	KO	OK	0.470261	1.40443	1.57846	4.46069	5e-05	0.000516318	yes
XLOC_014721	0.708464	5e-05	XLOC_014721	Nes	chr3:87971040-87980451	WT	KO	OK	7.26814	11.8766	0.708464	4.68413	5e-05	0.000516318	yes
XLOC_014728	-4.08152	5e-05	XLOC_014728	0610031J06Rik	chr3:88325022-88328631	WT	KO	OK	17.1332	1.012	-4.08152	-15.3118	5e-05	0.000516318	yes
XLOC_014731	0.52503	5e-05	XLOC_014731	Mex3a	chr3:88532394-88541394	WT	KO	OK	8.56122	12.3193	0.52503	3.45868	5e-05	0.000516318	yes
XLOC_014750	-0.750546	5e-05	XLOC_014750	Pygo2,Shc1	chr3:89415471-89435128	WT	KO	OK	44.7769	26.6144	-0.750546	-3.97981	5e-05	0.000516318	yes
XLOC_014751	0.625926	5e-05	XLOC_014751	Pbxip1	chr3:89436703-89450952	WT	KO	OK	2.65303	4.09415	0.625926	3.45281	5e-05	0.000516318	yes
XLOC_014752	-0.467147	5e-05	XLOC_014752	Pmvk	chr3:89454673-89469015	WT	KO	OK	57.7145	41.7503	-0.467147	-3.0069	5e-05	0.000516318	yes
XLOC_014753	-0.500176	5e-05	XLOC_014753	Kcnn3	chr3:89520121-89675154	WT	KO	OK	3.8357	2.71192	-0.500176	-3.105	5e-05	0.000516318	yes
XLOC_014774	-0.515996	5e-05	XLOC_014774	S100a4	chr3:90603769-90606045	WT	KO	OK	13.4493	9.40525	-0.515996	-2.20988	5e-05	0.000516318	yes
XLOC_014776	-0.335241	5e-05	XLOC_014776	S100a6	chr3:90612824-90651971	WT	KO	OK	64.1525	50.8506	-0.335241	-2.13508	5e-05	0.000516318	yes
XLOC_014820	-0.580384	5e-05	XLOC_014820	Celf3	chr3:94478294-94497137	WT	KO	OK	63.7897	42.6617	-0.580384	-3.77974	5e-05	0.000516318	yes
XLOC_014823	-0.916003	5e-05	XLOC_014823	Selenbp1	chr3:94933082-94944758	WT	KO	OK	2.20112	1.16654	-0.916003	-3.31072	5e-05	0.000516318	yes
XLOC_014866	-0.86187	5e-05	XLOC_014866	Txnip	chr3:96555767-96566801	WT	KO	OK	9.74939	5.36449	-0.86187	-5.2219	5e-05	0.000516318	yes
XLOC_014880	0.395231	5e-05	XLOC_014880	Prkab2	chr3:97658211-97673802	WT	KO	OK	7.73668	10.1749	0.395231	2.46555	5e-05	0.000516318	yes
XLOC_014902	0.736567	5e-05	XLOC_014902	Tspan2	chr3:102718386-102772310	WT	KO	OK	24.2845	40.463	0.736567	4.91922	5e-05	0.000516318	yes
XLOC_014911	-1.03803	5e-05	XLOC_014911	Syt6	chr3:103193822-103854618	WT	KO	OK	29.6383	14.4336	-1.03803	-3.07629	5e-05	0.000516318	yes
XLOC_014920	0.580371	5e-05	XLOC_014920	Rhoc	chr3:104789033-104794459	WT	KO	OK	64.6122	96.6103	0.580371	3.86746	5e-05	0.000516318	yes
XLOC_014943	-0.576516	5e-05	XLOC_014943	Gnat2	chr3:108093065-108101445	WT	KO	OK	4.56006	3.05789	-0.576516	-2.81273	5e-05	0.000516318	yes
XLOC_014948	0.458648	5e-05	XLOC_014948	Psrc1	chr3:108383803-108388231	WT	KO	OK	4.43332	6.09251	0.458648	2.42131	5e-05	0.000516318	yes
XLOC_014956	-0.517089	5e-05	XLOC_014956	Slc25a24	chr3:109123148-109168409	WT	KO	OK	13.1683	9.20173	-0.517089	-3.32319	5e-05	0.000516318	yes
XLOC_014957	-0.91177	5e-05	XLOC_014957	Vav3	chr3:109340682-109685694	WT	KO	OK	4.90085	2.60496	-0.91177	-5.45939	5e-05	0.000516318	yes
XLOC_014971	-1.11386	5e-05	XLOC_014971	-	chr3:118433939-118534798	WT	KO	OK	1.49464	0.690605	-1.11386	-4.00909	5e-05	0.000516318	yes
XLOC_014972	-0.967657	5e-05	XLOC_014972	Dpyd	chr3:118562163-119432918	WT	KO	OK	5.40006	2.76124	-0.967657	-4.65639	5e-05	0.000516318	yes
XLOC_014981	-0.908922	5e-05	XLOC_014981	Bcar3	chr3:122419779-122530182	WT	KO	OK	0.573368	0.305366	-0.908922	-2.3675	5e-05	0.000516318	yes
XLOC_014982	-0.490895	5e-05	XLOC_014982	Pde5a	chr3:122729157-122859395	WT	KO	OK	14.6717	10.4401	-0.490895	-3.26692	5e-05	0.000516318	yes
XLOC_014988	0.951446	5e-05	XLOC_014988	Ndst4	chr3:125404090-125725371	WT	KO	OK	0.424137	0.820201	0.951446	2.48474	5e-05	0.000516318	yes
XLOC_015007	0.451468	5e-05	XLOC_015007	Casp6	chr3:129901424-129914102	WT	KO	OK	4.32446	5.91341	0.451468	2.28824	5e-05	0.000516318	yes
XLOC_015017	-1.1791	5e-05	XLOC_015017	-	chr3:134199869-134213461	WT	KO	OK	2.06234	0.910782	-1.1791	-4.00882	5e-05	0.000516318	yes
XLOC_015021	-1.46861	5e-05	XLOC_015021	Bdh2	chr3:135281220-135304425	WT	KO	OK	7.54682	2.72689	-1.46861	-5.44407	5e-05	0.000516318	yes
XLOC_015022	-1.70069	5e-05	XLOC_015022	Slc9b2	chr3:135307658-135343507	WT	KO	OK	5.68499	1.74892	-1.70069	-7.6383	5e-05	0.000516318	yes
XLOC_015071	-0.613593	5e-05	XLOC_015071	Ttll7	chr3:146852311-146984409	WT	KO	OK	10.4184	6.80915	-0.613593	-2.70318	5e-05	0.000516318	yes
XLOC_015099	-0.51386	5e-05	XLOC_015099	-	chr3:6750841-6753783	WT	KO	OK	11.7003	8.19428	-0.51386	-3.03703	5e-05	0.000516318	yes
XLOC_015100	-0.510745	5e-05	XLOC_015100	-	chr3:6753952-6774185	WT	KO	OK	3.94564	2.76928	-0.510745	-3.34061	5e-05	0.000516318	yes
XLOC_015132	-1.00694	5e-05	XLOC_015132	Gyg	chr3:20122083-20155116	WT	KO	OK	10.0069	4.97946	-1.00694	-5.65843	5e-05	0.000516318	yes
XLOC_015147	-0.395271	5e-05	XLOC_015147	Slc7a14	chr3:31202855-31310319	WT	KO	OK	31.6984	24.1018	-0.395271	-2.6761	5e-05	0.000516318	yes
XLOC_015188	2.33961	5e-05	XLOC_015188	-	chr3:49598336-49634629	WT	KO	OK	0.0867367	0.439033	2.33961	3.50266	5e-05	0.000516318	yes
XLOC_015192	-1.07589	5e-05	XLOC_015192	Mgarp	chr3:51388412-51396920	WT	KO	OK	20.3086	9.63397	-1.07589	-6.32763	5e-05	0.000516318	yes
XLOC_015210	-1.78344	5e-05	XLOC_015210	Wwtr1	chr3:57455643-57575910	WT	KO	OK	1.37941	0.400706	-1.78344	-6.80085	5e-05	0.000516318	yes
XLOC_015242	0.709171	5e-05	XLOC_015242	Shox2	chr3:66971732-66983245	WT	KO	OK	2.80184	4.58064	0.709171	4.0223	5e-05	0.000516318	yes
XLOC_015268	-1.02457	5e-05	XLOC_015268	Gria2	chr3:80681634-80803179	WT	KO	OK	4.60345	2.26285	-1.02457	-4.87798	5e-05	0.000516318	yes
XLOC_015283	-0.606399	5e-05	XLOC_015283	Fhdc1	chr3:84442195-84480439	WT	KO	OK	0.764893	0.502408	-0.606399	-2.53201	5e-05	0.000516318	yes
XLOC_015311	-0.876926	5e-05	XLOC_015311	Tsacc	chr3:88282451-88296955	WT	KO	OK	3.51408	1.91351	-0.876926	-2.31867	5e-05	0.000516318	yes
XLOC_015393	-1.31797	5e-05	XLOC_015393	Riiad1	chr3:94464983-94473591	WT	KO	OK	3.35558	1.34592	-1.31797	-3.02047	5e-05	0.000516318	yes
XLOC_015414	-0.332276	5e-05	XLOC_015414	Ecm1,Tars2	chr3:95734130-95755111	WT	KO	OK	21.1947	16.8346	-0.332276	-2.13517	5e-05	0.000516318	yes
XLOC_015422	0.4874	5e-05	XLOC_015422	Plekho1	chr3:95988831-95999285	WT	KO	OK	21.7252	30.4569	0.4874	3.04939	5e-05	0.000516318	yes
XLOC_015428	1.08243	5e-05	XLOC_015428	Hist2h3c1	chr3:96245385-96248623	WT	KO	OK	1.03082	2.18287	1.08243	3.33711	5e-05	0.000516318	yes
XLOC_015446	-0.39121	5e-05	XLOC_015446	Pde4dip	chr3:97689711-97889098	WT	KO	OK	10.9089	8.31797	-0.39121	-2.10986	5e-05	0.000516318	yes
XLOC_015463	0.408046	5e-05	XLOC_015463	Ptgfrn	chr3:101040102-101110166	WT	KO	OK	17.6188	23.3782	0.408046	2.73758	5e-05	0.000516318	yes
XLOC_015515	0.815276	5e-05	XLOC_015515	Gstm1	chr3:108012249-108017973	WT	KO	OK	7.81265	13.7474	0.815276	4.62914	5e-05	0.000516318	yes
XLOC_015542	-0.6169	5e-05	XLOC_015542	A930005H10Rik	chr3:115881578-115888130	WT	KO	OK	7.99699	5.2146	-0.6169	-2.46025	5e-05	0.000516318	yes
XLOC_015558	-1.74449	5e-05	XLOC_015558	Tmem56	chr3:121202009-121280164	WT	KO	OK	7.05879	2.10662	-1.74449	-10.6065	5e-05	0.000516318	yes
XLOC_015568	1.36799	5e-05	XLOC_015568	Synpo2	chr3:123076518-123236225	WT	KO	OK	2.61166	6.741	1.36799	8.25681	5e-05	0.000516318	yes
XLOC_015587	0.614813	5e-05	XLOC_015587	Ccdc109b	chr3:129914959-129970206	WT	KO	OK	30.0202	45.9717	0.614813	3.99139	5e-05	0.000516318	yes
XLOC_015596	2.31396	5e-05	XLOC_015596	Npnt	chr3:132881744-132950291	WT	KO	OK	2.34	11.6356	2.31396	13.8723	5e-05	0.000516318	yes
XLOC_015620	0.544964	5e-05	XLOC_015620	Pdlim5	chr3:142239584-142395696	WT	KO	OK	15.1477	22.1002	0.544964	3.55166	5e-05	0.000516318	yes
XLOC_015636	1.70543	5e-05	XLOC_015636	Cyr61	chr3:145646970-145649985	WT	KO	OK	0.843361	2.75043	1.70543	6.23182	5e-05	0.000516318	yes
XLOC_015644	-2.60905	5e-05	XLOC_015644	-	chr3:147121329-147157117	WT	KO	OK	1.79879	0.294835	-2.60905	-5.03791	5e-05	0.000516318	yes
XLOC_015651	1.27407	5e-05	XLOC_015651	Nexn	chr3:152236949-152266320	WT	KO	OK	1.6947	4.09851	1.27407	6.21342	5e-05	0.000516318	yes
XLOC_015668	-0.515866	5e-05	XLOC_015668	Cth	chr3:157894247-157925071	WT	KO	OK	18.7924	13.1429	-0.515866	-3.25287	5e-05	0.000516318	yes
XLOC_015687	inf	5e-05	XLOC_015687	-	chr3:44979609-44980309	WT	KO	OK	0	0.406367	inf	#NAME?	5e-05	0.000516318	yes
XLOC_015711	-0.71912	5e-05	XLOC_015711	-	chr3:79028242-79031375	WT	KO	OK	1.5716	0.954697	-0.71912	-3.03767	5e-05	0.000516318	yes
XLOC_015714	-0.991008	5e-05	XLOC_015714	-	chr3:80827026-80829971	WT	KO	OK	0.659544	0.331834	-0.991008	-2.77515	5e-05	0.000516318	yes
XLOC_015789	0.54277	5e-05	XLOC_015789	Gem	chr4:11704446-11714993	WT	KO	OK	10.0598	14.6548	0.54277	3.40922	5e-05	0.000516318	yes
XLOC_015790	1.2464	5e-05	XLOC_015790	Cdh17	chr4:11730753-11817905	WT	KO	OK	0.194162	0.460648	1.2464	2.84089	5e-05	0.000516318	yes
XLOC_015816	1.35157	5e-05	XLOC_015816	-	chr4:23388273-23397811	WT	KO	OK	0.17733	0.452527	1.35157	2.98234	5e-05	0.000516318	yes
XLOC_015820	-2.84068	5e-05	XLOC_015820	Epha7	chr4:28813130-28967503	WT	KO	OK	2.28529	0.319016	-2.84068	-7.67244	5e-05	0.000516318	yes
XLOC_015823	0.46399	5e-05	XLOC_015823	Bach2	chr4:32238491-32586110	WT	KO	OK	1.30632	1.80188	0.46399	2.63103	5e-05	0.000516318	yes
XLOC_015834	-0.462783	5e-05	XLOC_015834	Cnr1	chr4:33924631-33948836	WT	KO	OK	52.4908	38.0866	-0.462783	-3.14077	5e-05	0.000516318	yes
XLOC_015870	0.474234	5e-05	XLOC_015870	Dnajb5	chr4:42949867-42958732	WT	KO	OK	7.6049	10.5646	0.474234	2.7613	5e-05	0.000516318	yes
XLOC_015887	0.4489	5e-05	XLOC_015887	Glipr2	chr4:43957701-43979118	WT	KO	OK	34.2413	46.7393	0.4489	2.98613	5e-05	0.000516318	yes
XLOC_015897	0.523081	5e-05	XLOC_015897	Frmpd1	chr4:45184905-45286220	WT	KO	OK	4.79798	6.8948	0.523081	3.2691	5e-05	0.000516318	yes
XLOC_015913	0.688676	5e-05	XLOC_015913	Tgfbr1	chr4:47353145-47414927	WT	KO	OK	19.3409	31.1737	0.688676	4.66567	5e-05	0.000516318	yes
XLOC_015916	1.38658	5e-05	XLOC_015916	Nr4a3	chr4:48044962-48086449	WT	KO	OK	2.82024	7.37376	1.38658	7.99229	5e-05	0.000516318	yes
XLOC_016027	-0.456862	5e-05	XLOC_016027	Fggy	chr4:95557477-95926939	WT	KO	OK	6.96317	5.07315	-0.456862	-2.44925	5e-05	0.000516318	yes
XLOC_016028	-0.447637	5e-05	XLOC_016028	Hook1	chr4:95959710-96025388	WT	KO	OK	10.6494	7.80857	-0.447637	-2.77869	5e-05	0.000516318	yes
XLOC_016045	-0.655271	5e-05	XLOC_016045	Ak4	chr4:101419288-101467771	WT	KO	OK	13.6451	8.66402	-0.655271	-4.31984	5e-05	0.000516318	yes
XLOC_016046	-1.15822	5e-05	XLOC_016046	Dnajc6	chr4:101496647-101642809	WT	KO	OK	1.92195	0.861163	-1.15822	-5.64901	5e-05	0.000516318	yes
XLOC_016079	-1.60174	5e-05	XLOC_016079	Slc1a7	chr4:107968333-108013532	WT	KO	OK	0.401683	0.132346	-1.60174	-3.1464	5e-05	0.000516318	yes
XLOC_016111	-1.27096	5e-05	XLOC_016111	Pdzk1ip1	chr4:115088707-115093894	WT	KO	OK	1.52472	0.63182	-1.27096	-2.4092	5e-05	0.000516318	yes
XLOC_016127	0.366913	5e-05	XLOC_016127	Pik3r3	chr4:116221615-116303056	WT	KO	OK	7.90838	10.1986	0.366913	2.37197	5e-05	0.000516318	yes
XLOC_016136	-0.372192	5e-05	XLOC_016136	Hectd3	chr4:116995347-117005277	WT	KO	OK	5.01393	3.8738	-0.372192	-2.2738	5e-05	0.000516318	yes
XLOC_016177	-1.54272	5e-05	XLOC_016177	Hpcal4	chr4:123183503-123194699	WT	KO	OK	2.03573	0.698741	-1.54272	-7.12196	5e-05	0.000516318	yes
XLOC_016178	-2.13279	5e-05	XLOC_016178	Nt5c1a	chr4:123201348-123222348	WT	KO	OK	1.42631	0.325222	-2.13279	-4.49859	5e-05	0.000516318	yes
XLOC_016187	0.896726	5e-05	XLOC_016187	Fhl3	chr4:124700698-124708611	WT	KO	OK	14.7324	27.4293	0.896726	5.68128	5e-05	0.000516318	yes
XLOC_016195	0.671292	5e-05	XLOC_016195	Rspo1	chr4:124986429-125009102	WT	KO	OK	1.18778	1.89154	0.671292	2.46974	5e-05	0.000516318	yes
XLOC_016206	0.911924	5e-05	XLOC_016206	Eva1b	chr4:126148002-126150153	WT	KO	OK	1.35199	2.54385	0.911924	3.17263	5e-05	0.000516318	yes
XLOC_016225	0.623578	5e-05	XLOC_016225	Fndc5	chr4:129135342-129144616	WT	KO	OK	2.70131	4.16189	0.623578	3.33451	5e-05	0.000516318	yes
XLOC_016236	0.857352	5e-05	XLOC_016236	Bai2	chr4:129984869-130022633	WT	KO	OK	0.51726	0.937126	0.857352	3.48838	5e-05	0.000516318	yes
XLOC_016243	1.16758	5e-05	XLOC_016243	Sdc3	chr4:130792536-130826318	WT	KO	OK	5.38897	12.1055	1.16758	7.51561	5e-05	0.000516318	yes
XLOC_016263	0.844624	5e-05	XLOC_016263	Map3k6	chr4:133240817-133253047	WT	KO	OK	4.85974	8.72711	0.844624	5.26801	5e-05	0.000516318	yes
XLOC_016292	-1.39776	5e-05	XLOC_016292	Id3	chr4:136143821-136145392	WT	KO	OK	49.6493	18.8428	-1.39776	-8.62819	5e-05	0.000516318	yes
XLOC_016295	2.35613	5e-05	XLOC_016295	Tcea3	chr4:136247956-136275080	WT	KO	OK	0.437387	2.2394	2.35613	5.18839	5e-05	0.000516318	yes
XLOC_016317	0.531172	5e-05	XLOC_016317	Camk2n1	chr4:138453759-138460206	WT	KO	OK	7.97458	11.5241	0.531172	3.39976	5e-05	0.000516318	yes
XLOC_016321	-1.22108	5e-05	XLOC_016321	Pla2g2e	chr4:138877874-138886226	WT	KO	OK	6.59787	2.83023	-1.22108	-4.16267	5e-05	0.000516318	yes
XLOC_016322	-0.736999	5e-05	XLOC_016322	Rnf186	chr4:138961014-138968397	WT	KO	OK	1.48368	0.890187	-0.736999	-2.78058	5e-05	0.000516318	yes
XLOC_016324	0.413266	5e-05	XLOC_016324	Capzb	chr4:139192898-139291984	WT	KO	OK	292.54	389.574	0.413266	2.77861	5e-05	0.000516318	yes
XLOC_016374	-0.792476	5e-05	XLOC_016374	-	chr4:145412183-145454956	WT	KO	OK	3.54023	2.04396	-0.792476	-4.66432	5e-05	0.000516318	yes
XLOC_016387	-0.558213	5e-05	XLOC_016387	Gm13154	chr4:147553251-147585461	WT	KO	OK	8.94376	6.07409	-0.558213	-3.29427	5e-05	0.000516318	yes
XLOC_016413	0.430244	5e-05	XLOC_016413	Errfi1	chr4:150855090-150868880	WT	KO	OK	9.80658	13.214	0.430244	2.75069	5e-05	0.000516318	yes
XLOC_016434	2.01808	5e-05	XLOC_016434	Megf6	chr4:154170712-154275721	WT	KO	OK	0.147803	0.598666	2.01808	6.17144	5e-05	0.000516318	yes
XLOC_016455	0.414849	5e-05	XLOC_016455	Mxra8	chr4:155839679-155844102	WT	KO	OK	7.15468	9.53833	0.414849	2.49524	5e-05	0.000516318	yes
XLOC_016478	0.604587	5e-05	XLOC_016478	Tox	chr4:6686391-6991123	WT	KO	OK	2.30025	3.49764	0.604587	3.10946	5e-05	0.000516318	yes
XLOC_016488	0.73635	5e-05	XLOC_016488	Pdp1	chr4:11958182-11966450	WT	KO	OK	5.7	9.49595	0.73635	4.66969	5e-05	0.000516318	yes
XLOC_016494	-0.64184	5e-05	XLOC_016494	Necab1	chr4:14930640-15149131	WT	KO	OK	1.50192	0.962575	-0.64184	-3.10929	5e-05	0.000516318	yes
XLOC_016576	0.739254	5e-05	XLOC_016576	Fam214b	chr4:43032344-43046220	WT	KO	OK	1.2931	2.15859	0.739254	3.426	5e-05	0.000516318	yes
XLOC_016582	1.17652	5e-05	XLOC_016582	Tpm2	chr4:43513725-43523554	WT	KO	OK	13.6194	30.7841	1.17652	7.37374	5e-05	0.000516318	yes
XLOC_016583	0.428054	5e-05	XLOC_016583	Tln1	chr4:43531512-43562583	WT	KO	OK	11.4992	15.4712	0.428054	2.8712	5e-05	0.000516318	yes
XLOC_016612	-0.894201	5e-05	XLOC_016612	Trim14	chr4:46505071-46536141	WT	KO	OK	1.73408	0.933012	-0.894201	-3.79082	5e-05	0.000516318	yes
XLOC_016633	1.34748	5e-05	XLOC_016633	Abca1	chr4:53030788-53159895	WT	KO	OK	0.417371	1.06207	1.34748	6.69075	5e-05	0.000516318	yes
XLOC_016646	-2.0069	5e-05	XLOC_016646	Ptpn3	chr4:57190840-57301837	WT	KO	OK	3.09004	0.768822	-2.0069	-10.5083	5e-05	0.000516318	yes
XLOC_016656	0.649474	5e-05	XLOC_016656	Ptgr1	chr4:58965589-58987078	WT	KO	OK	2.337	3.66582	0.649474	3.16605	5e-05	0.000516318	yes
XLOC_016716	1.67307	5e-05	XLOC_016716	Frem1	chr4:82897919-83052167	WT	KO	OK	0.126618	0.403774	1.67307	4.16653	5e-05	0.000516318	yes
XLOC_016746	-0.357117	5e-05	XLOC_016746	Elavl2	chr4:91250680-91399984	WT	KO	OK	47.4428	37.0397	-0.357117	-2.39412	5e-05	0.000516318	yes
XLOC_016791	-0.50716	5e-05	XLOC_016791	Acot11	chr4:106733914-106805199	WT	KO	OK	1.41475	0.995428	-0.50716	-2.55988	5e-05	0.000516318	yes
XLOC_016813	-0.684149	5e-05	XLOC_016813	Elavl4	chr4:110203653-110351911	WT	KO	OK	61.0798	38.0144	-0.684149	-4.63239	5e-05	0.000516318	yes
XLOC_016903	-0.826079	5e-05	XLOC_016903	Cap1	chr4:122836226-122886077	WT	KO	OK	28.9599	16.3351	-0.826079	-3.79668	5e-05	0.000516318	yes
XLOC_016926	0.938649	5e-05	XLOC_016926	Tekt2	chr4:126322120-126325455	WT	KO	OK	0.495242	0.949246	0.938649	2.20175	5e-05	0.000516318	yes
XLOC_016943	0.416068	5e-05	XLOC_016943	Zfp362	chr4:128773075-128806658	WT	KO	OK	15.8536	21.1532	0.416068	2.70489	5e-05	0.000516318	yes
XLOC_016955	-0.52115	5e-05	XLOC_016955	Lck	chr4:129548343-129573641	WT	KO	OK	9.95937	6.93985	-0.52115	-2.97229	5e-05	0.000516318	yes
XLOC_016964	-1.95793	5e-05	XLOC_016964	Hcrtr1	chr4:130130216-130139162	WT	KO	OK	0.392535	0.101037	-1.95793	-2.83476	5e-05	0.000516318	yes
XLOC_016967	0.539829	5e-05	XLOC_016967	Serinc2	chr4:130253484-130275586	WT	KO	OK	6.64232	9.65661	0.539829	3.10842	5e-05	0.000516318	yes
XLOC_016988	1.91371	5e-05	XLOC_016988	Themis2	chr4:132782356-132796364	WT	KO	OK	0.161786	0.609571	1.91371	3.84751	5e-05	0.000516318	yes
XLOC_016992	0.423357	5e-05	XLOC_016992	Gpr3	chr4:133209339-133212536	WT	KO	OK	3.24728	4.35474	0.423357	2.21656	5e-05	0.000516318	yes
XLOC_016997	1.13455	5e-05	XLOC_016997	Trnp1	chr4:133491088-133498550	WT	KO	OK	0.924601	2.02996	1.13455	3.7569	5e-05	0.000516318	yes
XLOC_017019	0.638855	5e-05	XLOC_017019	Man1c1	chr4:134561689-134704290	WT	KO	OK	17.1479	26.7009	0.638855	4.27853	5e-05	0.000516318	yes
XLOC_017051	-1.89187	5e-05	XLOC_017051	Cda	chr4:138338527-138367955	WT	KO	OK	4.4	1.18561	-1.89187	-5.23206	5e-05	0.000516318	yes
XLOC_017052	1.14285	5e-05	XLOC_017052	Fam43b	chr4:138394091-138396458	WT	KO	OK	0.51612	1.13968	1.14285	3.49622	5e-05	0.000516318	yes
XLOC_017053	-0.4723	5e-05	XLOC_017053	Vwa5b1	chr4:138564226-138636191	WT	KO	OK	9.04695	6.52117	-0.4723	-2.76494	5e-05	0.000516318	yes
XLOC_017060	1.49515	5e-05	XLOC_017060	Nbl1	chr4:139082291-139092970	WT	KO	OK	6.60495	18.619	1.49515	8.89864	5e-05	0.000516318	yes
XLOC_017074	-0.634381	5e-05	XLOC_017074	Padi3	chr4:140785368-140810822	WT	KO	OK	3.1333	2.01852	-0.634381	-3.30826	5e-05	0.000516318	yes
XLOC_017084	3.72654	5e-05	XLOC_017084	Fblim1	chr4:141576061-141606052	WT	KO	OK	0.475159	6.28982	3.72654	13.667	5e-05	0.000516318	yes
XLOC_017092	0.458074	5e-05	XLOC_017092	Efhd2	chr4:141858141-141874920	WT	KO	OK	23.2658	31.9604	0.458074	3.02398	5e-05	0.000516318	yes
XLOC_017121	-0.577273	5e-05	XLOC_017121	2610305D13Rik	chr4:147611778-147642557	WT	KO	OK	19.1883	12.8605	-0.577273	-3.63687	5e-05	0.000516318	yes
XLOC_017127	0.662252	5e-05	XLOC_017127	Plod1	chr4:147909752-147936776	WT	KO	OK	38.4091	60.7844	0.662252	4.46684	5e-05	0.000516318	yes
XLOC_017129	0.760376	5e-05	XLOC_017129	Agtrap	chr4:148077060-148088064	WT	KO	OK	2.84203	4.8142	0.760376	4.47001	5e-05	0.000516318	yes
XLOC_017133	-0.415826	5e-05	XLOC_017133	Ptchd2	chr4:148236702-148288172	WT	KO	OK	2.6711	2.00223	-0.415826	-2.51415	5e-05	0.000516318	yes
XLOC_017153	-0.783559	5e-05	XLOC_017153	Slc45a1	chr4:150629351-150652174	WT	KO	OK	3.06445	1.78024	-0.783559	-3.76912	5e-05	0.000516318	yes
XLOC_017177	-0.648588	5e-05	XLOC_017177	-	chr4:154645731-154655701	WT	KO	OK	1.04318	0.66545	-0.648588	-2.46847	5e-05	0.000516318	yes
XLOC_017185	2.50633	5e-05	XLOC_017185	Gabrd	chr4:155384978-155398069	WT	KO	OK	0.312391	1.77493	2.50633	5.47638	5e-05	0.000516318	yes
XLOC_017363	-0.936441	5e-05	XLOC_017363	Abcb1a	chr5:8660091-8748570	WT	KO	OK	2.71764	1.42002	-0.936441	-5.11941	5e-05	0.000516318	yes
XLOC_017392	1.36521	5e-05	XLOC_017392	Fgl2	chr5:21186189-21424677	WT	KO	OK	0.67653	1.74283	1.36521	4.45055	5e-05	0.000516318	yes
XLOC_017394	0.65475	5e-05	XLOC_017394	Lrrc17	chr5:21483846-21645605	WT	KO	OK	5.32481	8.38307	0.65475	2.786	5e-05	0.000516318	yes
XLOC_017405	-0.441772	5e-05	XLOC_017405	Nupl2	chr5:24164962-24184027	WT	KO	OK	7.08933	5.21938	-0.441772	-2.64017	5e-05	0.000516318	yes
XLOC_017424	-1.64336	5e-05	XLOC_017424	Dpp6	chr5:26817356-27727500	WT	KO	OK	1.46852	0.470087	-1.64336	-6.12862	5e-05	0.000516318	yes
XLOC_017436	-1.10283	5e-05	XLOC_017436	Il6	chr5:30013160-30019968	WT	KO	OK	3.34264	1.55634	-1.10283	-3.71204	5e-05	0.000516318	yes
XLOC_017447	0.440511	5e-05	XLOC_017447	Dpysl5	chr5:30711750-30799373	WT	KO	OK	16.9779	23.0405	0.440511	2.96102	5e-05	0.000516318	yes
XLOC_017451	0.761705	5e-05	XLOC_017451	Emilin1	chr5:30913379-30921463	WT	KO	OK	13.4279	22.7669	0.761705	4.93951	5e-05	0.000516318	yes
XLOC_017469	0.745114	5e-05	XLOC_017469	Fosl2	chr5:32136471-32157839	WT	KO	OK	9.77882	16.3903	0.745114	4.94576	5e-05	0.000516318	yes
XLOC_017478	-0.476967	5e-05	XLOC_017478	Uvssa	chr5:33378564-33420802	WT	KO	OK	2.23609	1.6066	-0.476967	-2.7668	5e-05	0.000516318	yes
XLOC_017480	0.478506	5e-05	XLOC_017480	Fgfr3	chr5:33721723-33737120	WT	KO	OK	2.64337	3.683	0.478506	2.74048	5e-05	0.000516318	yes
XLOC_017501	-1.33542	5e-05	XLOC_017501	Ablim2	chr5:35757879-35884979	WT	KO	OK	0.760743	0.301465	-1.33542	-3.55506	5e-05	0.000516318	yes
XLOC_017555	0.596416	5e-05	XLOC_017555	Tbc1d1	chr5:64156460-64351486	WT	KO	OK	12.41	18.7633	0.596416	3.95679	5e-05	0.000516318	yes
XLOC_017559	0.576898	5e-05	XLOC_017559	Fam114a1	chr5:64970074-65041901	WT	KO	OK	3.1024	4.62766	0.576898	3.23049	5e-05	0.000516318	yes
XLOC_017571	-0.619582	5e-05	XLOC_017571	Uchl1	chr5:66626494-66687234	WT	KO	OK	439.974	286.361	-0.619582	-4.19128	5e-05	0.000516318	yes
XLOC_017572	-0.778561	5e-05	XLOC_017572	Limch1	chr5:66745839-67057160	WT	KO	OK	3.97342	2.3163	-0.778561	-4.66015	5e-05	0.000516318	yes
XLOC_017577	0.822214	5e-05	XLOC_017577	Shisa3	chr5:67607882-67613987	WT	KO	OK	3.70651	6.55354	0.822214	4.95416	5e-05	0.000516318	yes
XLOC_017585	-0.48876	5e-05	XLOC_017585	Slc10a4	chr5:73004753-73012955	WT	KO	OK	73.6888	52.5134	-0.48876	-3.0526	5e-05	0.000516318	yes
XLOC_017587	1.19966	5e-05	XLOC_017587	Cwh43	chr5:73406077-73453425	WT	KO	OK	0.172543	0.396308	1.19966	2.42953	5e-05	0.000516318	yes
XLOC_017661	0.629788	5e-05	XLOC_017661	Stbd1	chr5:92603050-92606579	WT	KO	OK	13.7705	21.3076	0.629788	4.00921	5e-05	0.000516318	yes
XLOC_017716	-0.856872	5e-05	XLOC_017716	A830010M20Rik,Btbd8	chr5:107437894-107518141	WT	KO	OK	3.27745	1.80964	-0.856872	-3.67098	5e-05	0.000516318	yes
XLOC_017721	-0.428269	5e-05	XLOC_017721	Ccdc18	chr5:108132817-108234048	WT	KO	OK	3.87213	2.87758	-0.428269	-2.49461	5e-05	0.000516318	yes
XLOC_017730	1.26762	5e-05	XLOC_017730	Fgfrl1	chr5:108694207-108706950	WT	KO	OK	2.2266	5.36086	1.26762	6.49649	5e-05	0.000516318	yes
XLOC_017768	-0.740201	5e-05	XLOC_017768	Acacb	chr5:114165517-114250758	WT	KO	OK	1.10112	0.659189	-0.740201	-3.79675	5e-05	0.000516318	yes
XLOC_017775	-0.328681	5e-05	XLOC_017775	Ankrd13a	chr5:114775139-114805820	WT	KO	OK	22.7014	18.0763	-0.328681	-2.17429	5e-05	0.000516318	yes
XLOC_017782	-0.391366	5e-05	XLOC_017782	Pop5	chr5:115235453-115241020	WT	KO	OK	45.6289	34.7878	-0.391366	-2.42709	5e-05	0.000516318	yes
XLOC_017815	0.408702	5e-05	XLOC_017815	Slc8b1	chr5:120511178-120534024	WT	KO	OK	5.01844	6.66193	0.408702	2.43122	5e-05	0.000516318	yes
XLOC_017852	-0.406461	5e-05	XLOC_017852	Kntc1	chr5:123749716-123821593	WT	KO	OK	6.28041	4.73839	-0.406461	-2.62134	5e-05	0.000516318	yes
XLOC_017883	-0.433043	5e-05	XLOC_017883	Mmp17	chr5:129584175-129608286	WT	KO	OK	8.56707	6.34561	-0.433043	-2.69782	5e-05	0.000516318	yes
XLOC_017885	-0.501981	5e-05	XLOC_017885	Gbas	chr5:129725074-129758325	WT	KO	OK	16.3959	11.5777	-0.501981	-3.15651	5e-05	0.000516318	yes
XLOC_017890	-0.531537	5e-05	XLOC_017890	Crcp	chr5:130029305-130060879	WT	KO	OK	45.3982	31.4073	-0.531537	-3.48547	5e-05	0.000516318	yes
XLOC_017931	-0.455763	5e-05	XLOC_017931	Vgf	chr5:137025195-137033836	WT	KO	OK	338.99	247.166	-0.455763	-3.04148	5e-05	0.000516318	yes
XLOC_017953	2.14759	5e-05	XLOC_017953	-	chr5:138342793-138346553	WT	KO	OK	0.0718581	0.318394	2.14759	3.52143	5e-05	0.000516318	yes
XLOC_017971	3.12592	5e-05	XLOC_017971	Elfn1	chr5:139907942-139974724	WT	KO	OK	0.265383	2.3167	3.12592	9.85358	5e-05	0.000516318	yes
XLOC_017977	0.501021	5e-05	XLOC_017977	Lfng	chr5:140607340-140615545	WT	KO	OK	5.72309	8.0994	0.501021	2.94755	5e-05	0.000516318	yes
XLOC_017984	-0.354576	5e-05	XLOC_017984	Slc29a4	chr5:142692455-142722506	WT	KO	OK	18.4557	14.4342	-0.354576	-2.30994	5e-05	0.000516318	yes
XLOC_017993	-0.538834	5e-05	XLOC_017993	Cyth3	chr5:143622446-143732485	WT	KO	OK	77.1741	53.121	-0.538834	-3.2463	5e-05	0.000516318	yes
XLOC_018024	-0.970152	5e-05	XLOC_018024	Rasl11a	chr5:146845033-146848840	WT	KO	OK	28.2645	14.4277	-0.970152	-5.89841	5e-05	0.000516318	yes
XLOC_018045	-0.352661	5e-05	XLOC_018045	Brca2	chr5:150522620-150570146	WT	KO	OK	5.20161	4.07358	-0.352661	-2.30064	5e-05	0.000516318	yes
XLOC_018065	-0.413765	5e-05	XLOC_018065	Rundc3b	chr5:8490333-8623059	WT	KO	OK	14.443	10.8418	-0.413765	-2.68251	5e-05	0.000516318	yes
XLOC_018071	2.83598	5e-05	XLOC_018071	-	chr5:12147427-12156545	WT	KO	OK	0.0816254	0.582828	2.83598	3.62724	5e-05	0.000516318	yes
XLOC_018105	-0.534199	5e-05	XLOC_018105	Atg9b	chr5:24364818-24392570	WT	KO	OK	8.75584	6.04628	-0.534199	-3.32446	5e-05	0.000516318	yes
XLOC_018109	-0.867379	5e-05	XLOC_018109	Gbx1	chr5:24502688-24526848	WT	KO	OK	1.06458	0.583543	-0.867379	-2.76586	5e-05	0.000516318	yes
XLOC_018199	0.619686	5e-05	XLOC_018199	Wdr1	chr5:38526812-38561595	WT	KO	OK	93.9686	144.387	0.619686	4.19263	5e-05	0.000516318	yes
XLOC_018238	0.514459	5e-05	XLOC_018238	Rell1	chr5:63908897-63968897	WT	KO	OK	10.9892	15.6976	0.514459	3.33282	5e-05	0.000516318	yes
XLOC_018246	-0.428831	5e-05	XLOC_018246	Smim14	chr5:65448754-65492835	WT	KO	OK	13.45	9.99154	-0.428831	-2.65639	5e-05	0.000516318	yes
XLOC_018253	-2.24169	5e-05	XLOC_018253	Phox2b	chr5:67094396-67099126	WT	KO	OK	68.6084	14.5065	-2.24169	-14.8241	5e-05	0.000516318	yes
XLOC_018255	-3.04521	5e-05	XLOC_018255	-	chr5:67216142-67232124	WT	KO	OK	1.47132	0.178241	-3.04521	-10.4916	5e-05	0.000516318	yes
XLOC_018257	-0.727913	5e-05	XLOC_018257	Atp8a1	chr5:67618135-67847462	WT	KO	OK	10.2353	6.17983	-0.727913	-3.73712	5e-05	0.000516318	yes
XLOC_018270	0.590485	5e-05	XLOC_018270	Gm5868	chr5:72581637-72587550	WT	KO	OK	3.82449	5.75874	0.590485	2.89295	5e-05	0.000516318	yes
XLOC_018292	-2.51692	5e-05	XLOC_018292	Hopx	chr5:77086985-77115123	WT	KO	OK	2.50776	0.438144	-2.51692	-5.28831	5e-05	0.000516318	yes
XLOC_018338	-1.26194	5e-05	XLOC_018338	Cdkl2	chr5:92006073-92043045	WT	KO	OK	2.25555	0.940529	-1.26194	-6.00053	5e-05	0.000516318	yes
XLOC_018362	0.842026	5e-05	XLOC_018362	Antxr2	chr5:97884659-98031183	WT	KO	OK	2.71818	4.87252	0.842026	4.89231	5e-05	0.000516318	yes
XLOC_018376	-0.605776	5e-05	XLOC_018376	Coq2	chr5:100654701-100674267	WT	KO	OK	16.9116	11.1129	-0.605776	-3.67475	5e-05	0.000516318	yes
XLOC_018377	0.849132	5e-05	XLOC_018377	Hpse	chr5:100679452-100719683	WT	KO	OK	0.345213	0.621873	0.849132	2.36717	5e-05	0.000516318	yes
XLOC_018388	0.718423	5e-05	XLOC_018388	Hsd17b11	chr5:103989764-104021796	WT	KO	OK	8.18641	13.4698	0.718423	4.28066	5e-05	0.000516318	yes
XLOC_018390	1.62394	5e-05	XLOC_018390	Sparcl1	chr5:104079108-104114088	WT	KO	OK	1.19602	3.68634	1.62394	7.74368	5e-05	0.000516318	yes
XLOC_018412	-0.480665	5e-05	XLOC_018412	Cplx1	chr5:108518553-108550027	WT	KO	OK	119.904	85.9288	-0.480665	-3.25263	5e-05	0.000516318	yes
XLOC_018449	-0.438371	5e-05	XLOC_018449	Asphd2	chr5:112384277-112395087	WT	KO	OK	10.8393	7.99902	-0.438371	-2.44523	5e-05	0.000516318	yes
XLOC_018452	-1.5973	5e-05	XLOC_018452	Myo18b	chr5:112688875-112896362	WT	KO	OK	0.810077	0.267727	-1.5973	-4.00458	5e-05	0.000516318	yes
XLOC_018453	-1.11498	5e-05	XLOC_018453	Adrbk2	chr5:112910369-113015538	WT	KO	OK	28.2686	13.0516	-1.11498	-7.48181	5e-05	0.000516318	yes
XLOC_018456	0.410342	5e-05	XLOC_018456	2900026A02Rik	chr5:113086290-113225816	WT	KO	OK	2.38701	3.17234	0.410342	2.49323	5e-05	0.000516318	yes
XLOC_018494	-0.798104	5e-05	XLOC_018494	Hspb8	chr5:116408494-116422864	WT	KO	OK	77.3404	44.4788	-0.798104	-5.34086	5e-05	0.000516318	yes
XLOC_018499	-0.411043	5e-05	XLOC_018499	Rfc5	chr5:117379144-117389023	WT	KO	OK	49.9986	37.603	-0.411043	-2.72579	5e-05	0.000516318	yes
XLOC_018506	-0.733008	5e-05	XLOC_018506	Sdsl	chr5:120458200-120472763	WT	KO	OK	8.90668	5.35869	-0.733008	-3.80738	5e-05	0.000516318	yes
XLOC_018518	3.25876	5e-05	XLOC_018518	Rph3a	chr5:120940499-121009518	WT	KO	OK	0.0342517	0.327842	3.25876	4.08562	5e-05	0.000516318	yes
XLOC_018526	-0.686851	5e-05	XLOC_018526	Acad10,Acad12	chr5:121596776-121660510	WT	KO	OK	3.82891	2.37855	-0.686851	-3.69229	5e-05	0.000516318	yes
XLOC_018529	-0.86839	5e-05	XLOC_018529	Cux2	chr5:121860038-122050192	WT	KO	OK	1.723	0.943787	-0.86839	-4.28903	5e-05	0.000516318	yes
XLOC_018542	-0.415326	5e-05	XLOC_018542	-	chr5:123133598-123142174	WT	KO	OK	2.41575	1.81145	-0.415326	-2.47437	5e-05	0.000516318	yes
XLOC_018561	-0.356806	5e-05	XLOC_018561	Ccdc92	chr5:124834422-124862221	WT	KO	OK	25.8875	20.2154	-0.356806	-2.34023	5e-05	0.000516318	yes
XLOC_018571	-1.13203	5e-05	XLOC_018571	Rimbp2	chr5:128757789-128953586	WT	KO	OK	12.5599	5.73075	-1.13203	-7.26882	5e-05	0.000516318	yes
XLOC_018579	-0.779164	5e-05	XLOC_018579	Asl	chr5:130011295-130024333	WT	KO	OK	37.8288	22.043	-0.779164	-5.01869	5e-05	0.000516318	yes
XLOC_018593	-0.610618	5e-05	XLOC_018593	Eln	chr5:134702595-134747254	WT	KO	OK	3.4289	2.24564	-0.610618	-3.39099	5e-05	0.000516318	yes
XLOC_018632	-0.458831	5e-05	XLOC_018632	Fbxo24,Pcolce	chr5:137605101-137625078	WT	KO	OK	38.5509	28.0487	-0.458831	-2.96766	5e-05	0.000516318	yes
XLOC_018659	0.551214	5e-05	XLOC_018659	Micall2	chr5:139706251-139736333	WT	KO	OK	6.15412	9.01774	0.551214	3.42384	5e-05	0.000516318	yes
XLOC_018677	0.532886	5e-05	XLOC_018677	Actb	chr5:142900561-142906867	WT	KO	OK	2268.2	3281.68	0.532886	3.12413	5e-05	0.000516318	yes
XLOC_018711	#NAME?	5e-05	XLOC_018711	Gpr12	chr5:146582149-146585239	WT	KO	OK	0.678473	0	#NAME?	#NAME?	5e-05	0.000516318	yes
XLOC_018712	-0.432001	5e-05	XLOC_018712	Usp12	chr5:146734811-146794956	WT	KO	OK	48.9552	36.2872	-0.432001	-2.92104	5e-05	0.000516318	yes
XLOC_018721	-1.00018	5e-05	XLOC_018721	Slc46a3	chr5:147877934-147894802	WT	KO	OK	0.647389	0.323653	-1.00018	-2.43841	5e-05	0.000516318	yes
XLOC_018723	-0.442593	5e-05	XLOC_018723	Ubl3	chr5:148504630-148552896	WT	KO	OK	31.8361	23.4254	-0.442593	-2.92756	5e-05	0.000516318	yes
XLOC_018735	-1.2095	5e-05	XLOC_018735	Stard13	chr5:151037514-151190257	WT	KO	OK	2.13938	0.925108	-1.2095	-6.221	5e-05	0.000516318	yes
XLOC_018809	#NAME?	5e-05	XLOC_018809	-	chr5:67131617-67132664	WT	KO	OK	0.505724	0	#NAME?	#NAME?	5e-05	0.000516318	yes
XLOC_018811	-3.29954	5e-05	XLOC_018811	-	chr5:67208648-67216062	WT	KO	OK	0.724133	0.0735455	-3.29954	-8.27207	5e-05	0.000516318	yes
XLOC_018935	0.393806	5e-05	XLOC_018935	Peg10	chr6:4674349-4760518	WT	KO	OK	39.061	51.3204	0.393806	2.46701	5e-05	0.000516318	yes
XLOC_018982	0.512191	5e-05	XLOC_018982	Hilpda	chr6:29272487-29275449	WT	KO	OK	7.65116	10.9122	0.512191	2.6638	5e-05	0.000516318	yes
XLOC_018987	-0.872261	5e-05	XLOC_018987	Flnc	chr6:29433116-29461888	WT	KO	OK	5.89293	3.21925	-0.872261	-5.63009	5e-05	0.000516318	yes
XLOC_018990	1.44228	5e-05	XLOC_018990	Irf5	chr6:29526624-29537320	WT	KO	OK	0.204988	0.557057	1.44228	2.8545	5e-05	0.000516318	yes
XLOC_019000	-0.532384	5e-05	XLOC_019000	Cpa2	chr6:30541641-30564474	WT	KO	OK	6.25784	4.32674	-0.532384	-2.66103	5e-05	0.000516318	yes
XLOC_019001	-1.06388	5e-05	XLOC_019001	Cpa4	chr6:30568375-30599496	WT	KO	OK	2.78591	1.33262	-1.06388	-4.52962	5e-05	0.000516318	yes
XLOC_019004	0.769241	5e-05	XLOC_019004	Mest	chr6:30733505-30896794	WT	KO	OK	141.756	241.605	0.769241	3.94291	5e-05	0.000516318	yes
XLOC_019017	1.11602	5e-05	XLOC_019017	Cald1	chr6:34598159-34775469	WT	KO	OK	34.7973	75.4224	1.11602	7.50395	5e-05	0.000516318	yes
XLOC_019035	1.53891	5e-05	XLOC_019035	Clec2l	chr6:38663019-38680865	WT	KO	OK	0.655091	1.90353	1.53891	4.33725	5e-05	0.000516318	yes
XLOC_019065	0.601223	5e-05	XLOC_019065	Gstk1	chr6:42245934-42250449	WT	KO	OK	3.09921	4.7015	0.601223	2.34512	5e-05	0.000516318	yes
XLOC_019069	0.602572	5e-05	XLOC_019069	Zyx	chr6:42349804-42380558	WT	KO	OK	49.3426	74.9228	0.602572	4.03853	5e-05	0.000516318	yes
XLOC_019093	-2.78215	5e-05	XLOC_019093	Cntnap2	chr6:45060060-47301371	WT	KO	OK	1.24233	0.180603	-2.78215	-5.98795	5e-05	0.000516318	yes
XLOC_019100	-0.689892	5e-05	XLOC_019100	Sspo	chr6:48448228-48501259	WT	KO	OK	3.54583	2.19806	-0.689892	-3.03067	5e-05	0.000516318	yes
XLOC_019124	2.65325	5e-05	XLOC_019124	Npy	chr6:49822728-49829505	WT	KO	OK	8.96963	56.4264	2.65325	12.8156	5e-05	0.000516318	yes
XLOC_019142	-0.638524	5e-05	XLOC_019142	Chn2	chr6:53978690-54503876	WT	KO	OK	30.9775	19.899	-0.638524	-2.40928	5e-05	0.000516318	yes
XLOC_019144	0.667845	5e-05	XLOC_019144	Wipf3	chr6:53978690-54503876	WT	KO	OK	23.0333	36.5929	0.667845	3.37739	5e-05	0.000516318	yes
XLOC_019153	-0.942784	5e-05	XLOC_019153	Adcyap1r1	chr6:55449576-55501455	WT	KO	OK	50.63	26.3391	-0.942784	-6.36404	5e-05	0.000516318	yes
XLOC_019158	0.359444	5e-05	XLOC_019158	Fkbp9	chr6:56832058-56879360	WT	KO	OK	35.4911	45.5327	0.359444	2.41641	5e-05	0.000516318	yes
XLOC_019176	0.6881	5e-05	XLOC_019176	Abcg2	chr6:58596671-58692769	WT	KO	OK	1.4641	2.3589	0.6881	3.04869	5e-05	0.000516318	yes
XLOC_019179	2.08627	5e-05	XLOC_019179	-	chr6:59698026-59706070	WT	KO	OK	0.772066	3.27857	2.08627	4.73678	5e-05	0.000516318	yes
XLOC_019277	-0.407018	5e-05	XLOC_019277	Gata2	chr6:88198663-88207032	WT	KO	OK	38.7818	29.2485	-0.407018	-2.73102	5e-05	0.000516318	yes
XLOC_019303	0.45108	5e-05	XLOC_019303	Fbln2	chr6:91212763-91272540	WT	KO	OK	77.1627	105.486	0.45108	3.05085	5e-05	0.000516318	yes
XLOC_019321	-1.01207	5e-05	XLOC_019321	Mitf	chr6:97807022-98021358	WT	KO	OK	0.924822	0.458558	-1.01207	-3.90936	5e-05	0.000516318	yes
XLOC_019358	1.03451	5e-05	XLOC_019358	Irak2	chr6:113638466-113695027	WT	KO	OK	1.35494	2.77547	1.03451	3.98286	5e-05	0.000516318	yes
XLOC_019363	0.959103	5e-05	XLOC_019363	Hrh1	chr6:114397935-114483296	WT	KO	OK	0.472468	0.918525	0.959103	3.24852	5e-05	0.000516318	yes
XLOC_019365	-0.571085	5e-05	XLOC_019365	Syn2	chr6:115125062-115284719	WT	KO	OK	57.8836	38.9621	-0.571085	-3.59316	5e-05	0.000516318	yes
XLOC_019386	-1.22425	5e-05	XLOC_019386	Rasgef1a	chr6:118066384-118091546	WT	KO	OK	0.50564	0.216424	-1.22425	-2.98542	5e-05	0.000516318	yes
XLOC_019403	-0.572121	5e-05	XLOC_019403	Tuba8	chr6:121210596-121227319	WT	KO	OK	21.1507	14.2265	-0.572121	-3.46041	5e-05	0.000516318	yes
XLOC_019455	-1.26397	5e-05	XLOC_019455	Vwf	chr6:125552947-125686679	WT	KO	OK	1.06141	0.441968	-1.26397	-2.76096	5e-05	0.000516318	yes
XLOC_019474	-2.15593	5e-05	XLOC_019474	Clec2f	chr6:129008782-129022910	WT	KO	OK	0.553198	0.124131	-2.15593	-2.54993	5e-05	0.000516318	yes
XLOC_019514	1.42379	5e-05	XLOC_019514	Emp1	chr6:135362268-135383235	WT	KO	OK	19.7819	53.0728	1.42379	9.45432	5e-05	0.000516318	yes
XLOC_019548	0.8737	5e-05	XLOC_019548	Rassf8	chr6:145746340-145821081	WT	KO	OK	16.4187	30.0848	0.8737	4.92132	5e-05	0.000516318	yes
XLOC_019554	0.4854	5e-05	XLOC_019554	Stk38l	chr6:146724929-146785323	WT	KO	OK	7.63408	10.6875	0.4854	2.83384	5e-05	0.000516318	yes
XLOC_019557	0.37347	5e-05	XLOC_019557	Ppfibp1	chr6:146888493-147032023	WT	KO	OK	35.369	45.8193	0.37347	2.52828	5e-05	0.000516318	yes
XLOC_019597	-0.589393	5e-05	XLOC_019597	Thsd7a	chr6:12311607-12749253	WT	KO	OK	10.4933	6.97408	-0.589393	-3.93996	5e-05	0.000516318	yes
XLOC_019607	4.29042	5e-05	XLOC_019607	Cttnbp2	chr6:18366476-18514825	WT	KO	OK	0.0174165	0.340804	4.29042	4.18845	5e-05	0.000516318	yes
XLOC_019609	0.865517	5e-05	XLOC_019609	Fam3c	chr6:22306521-22356081	WT	KO	OK	52.5	95.6547	0.865517	5.84622	5e-05	0.000516318	yes
XLOC_019634	0.937853	5e-05	XLOC_019634	Kcp	chr6:29482035-29507974	WT	KO	OK	0.349933	0.670357	0.937853	3.383	5e-05	0.000516318	yes
XLOC_019656	-0.37477	5e-05	XLOC_019656	Akr1b3	chr6:34303929-34317489	WT	KO	OK	145.836	112.473	-0.37477	-2.52976	5e-05	0.000516318	yes
XLOC_019665	0.386359	5e-05	XLOC_019665	Dgki	chr6:36837297-37299977	WT	KO	OK	9.522	12.4461	0.386359	2.23439	5e-05	0.000516318	yes
XLOC_019733	-0.474724	5e-05	XLOC_019733	Dfna5	chr6:50206783-50262101	WT	KO	OK	4.55065	3.27467	-0.474724	-2.50326	5e-05	0.000516318	yes
XLOC_019758	-2.66054	5e-05	XLOC_019758	Cpvl	chr6:53873194-53978673	WT	KO	OK	0.527142	0.0833731	-2.66054	-2.07719	5e-05	0.000516318	yes
XLOC_019760	0.415002	5e-05	XLOC_019760	Scrn1	chr6:54505884-54566543	WT	KO	OK	18.8589	25.1446	0.415002	2.40131	5e-05	0.000516318	yes
XLOC_019761	1.2486	5e-05	XLOC_019761	Fkbp14	chr6:54577604-54593128	WT	KO	OK	1.93341	4.59399	1.2486	6.29026	5e-05	0.000516318	yes
XLOC_019794	2.89329	5e-05	XLOC_019794	C130060K24Rik	chr6:65381293-65458150	WT	KO	OK	0.307099	2.28163	2.89329	5.83376	5e-05	0.000516318	yes
XLOC_019822	1.55237	5e-05	XLOC_019822	Vamp5	chr6:72368048-72380468	WT	KO	OK	0.734653	2.15473	1.55237	4.79881	5e-05	0.000516318	yes
XLOC_019823	1.3094	5e-05	XLOC_019823	Vamp8	chr6:72385220-72391675	WT	KO	OK	4.27	10.5827	1.3094	5.6197	5e-05	0.000516318	yes
XLOC_019828	-0.963314	5e-05	XLOC_019828	Tcf7l1	chr6:72626370-72789045	WT	KO	OK	1.23511	0.63346	-0.963314	-2.902	5e-05	0.000516318	yes
XLOC_019846	0.402128	5e-05	XLOC_019846	Dok1	chr6:83030929-83033646	WT	KO	OK	7.93199	10.4818	0.402128	2.37283	5e-05	0.000516318	yes
XLOC_019855	2.92942	5e-05	XLOC_019855	Actg2	chr6:83512908-83537075	WT	KO	OK	0.835961	6.3684	2.92942	9.24825	5e-05	0.000516318	yes
XLOC_019871	1.24842	5e-05	XLOC_019871	Rab11fip5	chr6:85334961-85374676	WT	KO	OK	1.55025	3.6831	1.24842	3.37899	5e-05	0.000516318	yes
XLOC_019890	0.716043	5e-05	XLOC_019890	Anxa4	chr6:86736809-86793584	WT	KO	OK	6.29847	10.3463	0.716043	4.25207	5e-05	0.000516318	yes
XLOC_019892	1.25527	5e-05	XLOC_019892	Antxr1	chr6:87133852-87335775	WT	KO	OK	3.63218	8.67041	1.25527	7.89698	5e-05	0.000516318	yes
XLOC_019896	1.35109	5e-05	XLOC_019896	Prokr1	chr6:87577265-87590764	WT	KO	OK	1.07692	2.74727	1.35109	6.69932	5e-05	0.000516318	yes
XLOC_019913	0.467388	5e-05	XLOC_019913	Plxna1	chr6:89316313-89362613	WT	KO	OK	19.4203	26.8505	0.467388	3.16049	5e-05	0.000516318	yes
XLOC_019923	0.48773	5e-05	XLOC_019923	Iqsec1	chr6:90659597-90988234	WT	KO	OK	3.54587	4.97215	0.48773	3.07001	5e-05	0.000516318	yes
XLOC_019933	1.22879	5e-05	XLOC_019933	Prickle2	chr6:92370891-92706184	WT	KO	OK	1.72853	4.05116	1.22879	7.47571	5e-05	0.000516318	yes
XLOC_019936	0.887948	5e-05	XLOC_019936	Lrig1	chr6:94500313-94700285	WT	KO	OK	12.3921	22.9321	0.887948	5.53361	5e-05	0.000516318	yes
XLOC_019946	-0.423422	5e-05	XLOC_019946	Frmd4b	chr6:97286866-97617657	WT	KO	OK	6.58523	4.9103	-0.423422	-2.65669	5e-05	0.000516318	yes
XLOC_019949	-0.748658	5e-05	XLOC_019949	Eif4e3	chr6:99625136-99666771	WT	KO	OK	20.8311	12.3978	-0.748658	-4.82618	5e-05	0.000516318	yes
XLOC_019957	0.657735	5e-05	XLOC_019957	Gm19757	chr6:105481265-105492668	WT	KO	OK	76.3445	120.441	0.657735	4.42872	5e-05	0.000516318	yes
XLOC_019970	0.734616	5e-05	XLOC_019970	Camk1	chr6:113326688-113343922	WT	KO	OK	8.94263	14.8801	0.734616	3.348	5e-05	0.000516318	yes
XLOC_019991	-0.796291	5e-05	XLOC_019991	Plxnd1	chr6:115954808-115996820	WT	KO	OK	31.4999	18.1385	-0.796291	-5.21699	5e-05	0.000516318	yes
XLOC_020003	-0.434396	5e-05	XLOC_020003	Ret	chr6:118151747-118197744	WT	KO	OK	178.263	131.915	-0.434396	-2.85833	5e-05	0.000516318	yes
XLOC_020020	0.991854	5e-05	XLOC_020020	Cecr6	chr6:120488938-120493807	WT	KO	OK	0.17055	0.339179	0.991854	2.60046	5e-05	0.000516318	yes
XLOC_020031	-0.367142	5e-05	XLOC_020031	Slc2a3	chr6:122727791-122801865	WT	KO	OK	109.603	84.9767	-0.367142	-2.48635	5e-05	0.000516318	yes
XLOC_020041	-1.58362	5e-05	XLOC_020041	Clstn3	chr6:124430755-124464784	WT	KO	OK	6.32515	2.11035	-1.58362	-9.11195	5e-05	0.000516318	yes
XLOC_020053	-1.68382	5e-05	XLOC_020053	Gnb3	chr6:124834239-124840460	WT	KO	OK	4.27129	1.32947	-1.68382	-7.15991	5e-05	0.000516318	yes
XLOC_020074	-0.731572	5e-05	XLOC_020074	Dyrk4	chr6:126875836-126921839	WT	KO	OK	1.28612	0.774564	-0.731572	-2.4692	5e-05	0.000516318	yes
XLOC_020150	0.414217	5e-05	XLOC_020150	Hebp1	chr6:135137518-135168215	WT	KO	OK	39.358	52.4474	0.414217	2.68463	5e-05	0.000516318	yes
XLOC_020184	-0.452601	5e-05	XLOC_020184	C2cd5	chr6:143010919-143100152	WT	KO	OK	10.8679	7.94145	-0.452601	-2.9228	5e-05	0.000516318	yes
XLOC_020291	-0.662847	5e-05	XLOC_020291	-	chr6:137885061-137890310	WT	KO	OK	1.11379	0.703504	-0.662847	-3.01557	5e-05	0.000516318	yes
XLOC_020300	1.15193	5e-05	XLOC_020300	Myadm,Prkcg	chr7:3288996-3331097	WT	KO	OK	68.3158	151.806	1.15193	7.69222	5e-05	0.000516318	yes
XLOC_020343	0.607267	5e-05	XLOC_020343	Usp29	chr7:6730582-6976662	WT	KO	OK	4.6677	7.11063	0.607267	3.63329	5e-05	0.000516318	yes
XLOC_020397	0.659562	5e-05	XLOC_020397	Dact3	chr7:16875316-16887301	WT	KO	OK	24.1667	38.1738	0.659562	4.39416	5e-05	0.000516318	yes
XLOC_020398	0.613503	5e-05	XLOC_020398	Gng8	chr7:16891742-16895834	WT	KO	OK	3.47728	5.32014	0.613503	2.41853	5e-05	0.000516318	yes
XLOC_020400	0.490031	5e-05	XLOC_020400	Pnmal2	chr7:16944681-16948828	WT	KO	OK	2.27909	3.20093	0.490031	2.7579	5e-05	0.000516318	yes
XLOC_020425	1.08984	5e-05	XLOC_020425	Six5	chr7:19094543-19098345	WT	KO	OK	1.03748	2.20829	1.08984	4.70194	5e-05	0.000516318	yes
XLOC_020497	0.750728	5e-05	XLOC_020497	Plaur	chr7:24462291-24475974	WT	KO	OK	19.739	33.2136	0.750728	4.67319	5e-05	0.000516318	yes
XLOC_020499	0.453914	5e-05	XLOC_020499	Irgq	chr7:24530647-24538600	WT	KO	OK	2.25412	3.08758	0.453914	2.70565	5e-05	0.000516318	yes
XLOC_020527	0.731818	5e-05	XLOC_020527	Tgfb1	chr7:25687001-25704996	WT	KO	OK	4.2536	7.06408	0.731818	4.08546	5e-05	0.000516318	yes
XLOC_020599	-0.915783	5e-05	XLOC_020599	Cox7a1	chr7:30184170-30186031	WT	KO	OK	10.1404	5.375	-0.915783	-2.61877	5e-05	0.000516318	yes
XLOC_020652	1.83164	5e-05	XLOC_020652	Zfp936	chr7:42967676-43269246	WT	KO	OK	0.821179	2.92292	1.83164	4.00278	5e-05	0.000516318	yes
XLOC_020653	1.12341	5e-05	XLOC_020653	EU599041	chr7:42967676-43269246	WT	KO	OK	3.31301	7.21778	1.12341	3.08653	5e-05	0.000516318	yes
XLOC_020703	0.396096	5e-05	XLOC_020703	Kcnc3	chr7:44590771-44604751	WT	KO	OK	6.23172	8.20058	0.396096	2.50981	5e-05	0.000516318	yes
XLOC_020717	1.54779	5e-05	XLOC_020717	Slc17a7	chr7:45163920-45176139	WT	KO	OK	0.110862	0.324128	1.54779	2.724	5e-05	0.000516318	yes
XLOC_020720	3.20223	5e-05	XLOC_020720	Tead2	chr7:45215752-45233619	WT	KO	OK	0.118598	1.09155	3.20223	4.97655	5e-05	0.000516318	yes
XLOC_020752	1.06475	5e-05	XLOC_020752	Kcnc1	chr7:46396372-46438704	WT	KO	OK	1.13738	2.37918	1.06475	5.883	5e-05	0.000516318	yes
XLOC_020758	0.962485	5e-05	XLOC_020758	Tmem86a	chr7:47050624-47054788	WT	KO	OK	1.65945	3.2337	0.962485	4.05721	5e-05	0.000516318	yes
XLOC_020795	-0.602994	5e-05	XLOC_020795	Pcsk6	chr7:65862135-66050386	WT	KO	OK	14.8545	9.77997	-0.602994	-3.94779	5e-05	0.000516318	yes
XLOC_020797	0.419148	5e-05	XLOC_020797	Chsy1	chr7:66109514-66173798	WT	KO	OK	25.6871	34.3472	0.419148	2.81817	5e-05	0.000516318	yes
XLOC_020816	0.903957	5e-05	XLOC_020816	Akap13	chr7:75455533-75754718	WT	KO	OK	3.74563	7.0088	0.903957	5.73703	5e-05	0.000516318	yes
XLOC_020827	2.91858	5e-05	XLOC_020827	AI854517	chr7:79500021-79534403	WT	KO	OK	0.117177	0.885975	2.91858	5.13197	5e-05	0.000516318	yes
XLOC_020885	-0.431701	5e-05	XLOC_020885	Dlg2	chr7:91090785-92449246	WT	KO	OK	6.66405	4.94064	-0.431701	-2.81706	5e-05	0.000516318	yes
XLOC_020888	-0.752758	5e-05	XLOC_020888	Rab30	chr7:92741644-92839822	WT	KO	OK	2.14656	1.27392	-0.752758	-2.88785	5e-05	0.000516318	yes
XLOC_020892	1.30967	5e-05	XLOC_020892	Fam181b	chr7:93079878-93081721	WT	KO	OK	6.01396	14.9077	1.30967	7.71089	5e-05	0.000516318	yes
XLOC_021021	-0.385623	5e-05	XLOC_021021	Smpd1	chr7:105554359-105558389	WT	KO	OK	14.8223	11.3457	-0.385623	-2.44594	5e-05	0.000516318	yes
XLOC_021035	-1.03506	5e-05	XLOC_021035	Nlrp14	chr7:107166960-107198103	WT	KO	OK	0.544891	0.265905	-1.03506	-2.85381	5e-05	0.000516318	yes
XLOC_021062	-0.379751	5e-05	XLOC_021062	Tub	chr7:109010756-109083324	WT	KO	OK	70.7967	54.4123	-0.379751	-2.35685	5e-05	0.000516318	yes
XLOC_021072	-0.896315	5e-05	XLOC_021072	Ampd3	chr7:110768205-110812522	WT	KO	OK	22.2171	11.9363	-0.896315	-5.93349	5e-05	0.000516318	yes
XLOC_021077	0.780549	5e-05	XLOC_021077	Mical2	chr7:112225834-112355332	WT	KO	OK	4.59561	7.89427	0.780549	4.96237	5e-05	0.000516318	yes
XLOC_021078	-0.85086	5e-05	XLOC_021078	Micalcl	chr7:112368300-112413319	WT	KO	OK	5.53829	3.07072	-0.85086	-3.43435	5e-05	0.000516318	yes
XLOC_021118	1.8891	5e-05	XLOC_021118	Hs3st2	chr7:121392295-121501768	WT	KO	OK	0.136913	0.507133	1.8891	3.29121	5e-05	0.000516318	yes
XLOC_021125	-2.05923	5e-05	XLOC_021125	Prkcb	chr7:122289124-122634401	WT	KO	OK	1.67429	0.401736	-2.05923	-3.43498	5e-05	0.000516318	yes
XLOC_021126	-0.354472	5e-05	XLOC_021126	Cacng3	chr7:122671743-122769394	WT	KO	OK	40.3166	31.5338	-0.354472	-2.3203	5e-05	0.000516318	yes
XLOC_021135	-0.629728	5e-05	XLOC_021135	Il4ra	chr7:125552240-125579474	WT	KO	OK	2.75193	1.77857	-0.629728	-3.56772	5e-05	0.000516318	yes
XLOC_021181	1.58199	5e-05	XLOC_021181	Slc5a2,Tgfb1i1	chr7:128246811-128298239	WT	KO	OK	8.53584	25.5548	1.58199	8.32437	5e-05	0.000516318	yes
XLOC_021227	-0.527632	5e-05	XLOC_021227	Pwwp2b	chr7:139248479-139267661	WT	KO	OK	10.3389	7.17205	-0.527632	-3.18751	5e-05	0.000516318	yes
XLOC_021286	0.712628	5e-05	XLOC_021286	Lsp1	chr7:142458296-142516009	WT	KO	OK	7.51879	12.3217	0.712628	3.99346	5e-05	0.000516318	yes
XLOC_021288	-0.323982	5e-05	XLOC_021288	Mrpl23	chr7:142533116-142540742	WT	KO	OK	142.029	113.461	-0.323982	-2.12602	5e-05	0.000516318	yes
XLOC_021293	1.68995	5e-05	XLOC_021293	Slc22a18	chr7:143473754-143499332	WT	KO	OK	0.95643	3.08588	1.68995	4.4586	5e-05	0.000516318	yes
XLOC_021299	0.610738	5e-05	XLOC_021299	Fgf15	chr7:144896531-144900951	WT	KO	OK	1.57434	2.40407	0.610738	2.4643	5e-05	0.000516318	yes
XLOC_021364	0.567606	5e-05	XLOC_021364	Peg3	chr7:6703889-6730517	WT	KO	OK	41.6847	61.7793	0.567606	3.62408	5e-05	0.000516318	yes
XLOC_021473	0.819853	5e-05	XLOC_021473	Vasp	chr7:19254248-19273005	WT	KO	OK	67.8252	119.727	0.819853	5.46412	5e-05	0.000516318	yes
XLOC_021559	0.472676	5e-05	XLOC_021559	Zfp111	chr7:24193214-24208149	WT	KO	OK	2.5374	3.5211	0.472676	2.91	5e-05	0.000516318	yes
XLOC_021576	-2.19622	5e-05	XLOC_021576	Pou2f2	chr7:25009850-25188364	WT	KO	OK	18.9926	4.14434	-2.19622	-6.80026	5e-05	0.000516318	yes
XLOC_021577	-0.493803	5e-05	XLOC_021577	Dedd2	chr7:25199912-25220813	WT	KO	OK	4.71461	3.34808	-0.493803	-2.31178	5e-05	0.000516318	yes
XLOC_021594	-2.08745	5e-05	XLOC_021594	Cyp2s1	chr7:25802475-25816530	WT	KO	OK	0.442922	0.104218	-2.08745	-3.51835	5e-05	0.000516318	yes
XLOC_021606	0.347639	5e-05	XLOC_021606	Shkbp1	chr7:27342132-27356008	WT	KO	OK	14.8666	18.9174	0.347639	2.22659	5e-05	0.000516318	yes
XLOC_021619	0.677583	5e-05	XLOC_021619	Plekhg2	chr7:28359577-28372671	WT	KO	OK	7.39087	11.8214	0.677583	4.43048	5e-05	0.000516318	yes
XLOC_021620	0.737987	5e-05	XLOC_021620	Zfp36	chr7:28376783-28379228	WT	KO	OK	3.60973	6.02049	0.737987	3.84167	5e-05	0.000516318	yes
XLOC_021634	-1.57712	5e-05	XLOC_021634	Ryr1	chr7:29003339-29125151	WT	KO	OK	0.814452	0.272964	-1.57712	-4.88991	5e-05	0.000516318	yes
XLOC_021639	1.82744	5e-05	XLOC_021639	Kcnk6	chr7:29221927-29232522	WT	KO	OK	0.18344	0.651039	1.82744	4.90294	5e-05	0.000516318	yes
XLOC_021641	-0.561425	5e-05	XLOC_021641	Spint2	chr7:29256329-29282053	WT	KO	OK	9.32567	6.31938	-0.561425	-2.96001	5e-05	0.000516318	yes
XLOC_021655	0.47566	5e-05	XLOC_021655	Lrfn3	chr7:30355513-30362772	WT	KO	OK	3.64829	5.07315	0.47566	2.71207	5e-05	0.000516318	yes
XLOC_021660	-0.363499	5e-05	XLOC_021660	Arhgap33	chr7:30515121-30535110	WT	KO	OK	16.0058	12.441	-0.363499	-2.29544	5e-05	0.000516318	yes
XLOC_021667	-2.31295	5e-05	XLOC_021667	Etv2	chr7:30633610-30636404	WT	KO	OK	4.05633	0.816332	-2.31295	-6.36419	5e-05	0.000516318	yes
XLOC_021714	-0.395381	5e-05	XLOC_021714	Nudt19	chr7:35547184-35555928	WT	KO	OK	22.6602	17.2283	-0.395381	-2.539	5e-05	0.000516318	yes
XLOC_021715	0.842057	5e-05	XLOC_021715	Rgs9bp	chr7:35578995-35585582	WT	KO	OK	0.476847	0.854797	0.842057	3.69054	5e-05	0.000516318	yes
XLOC_021717	0.4669	5e-05	XLOC_021717	Dpy19l3	chr7:35685209-35754454	WT	KO	OK	3.99873	5.52679	0.4669	3.00894	5e-05	0.000516318	yes
XLOC_021728	2.69102	5e-05	XLOC_021728	AI987944	chr7:41372929-41393379	WT	KO	OK	0.0476169	0.307496	2.69102	2.8483	5e-05	0.000516318	yes
XLOC_021731	0.996124	5e-05	XLOC_021731	-	chr7:41541352-41548658	WT	KO	OK	1.63395	3.25913	0.996124	5.77487	5e-05	0.000516318	yes
XLOC_021736	1.45981	5e-05	XLOC_021736	9830147E19Rik,Gm5595	chr7:42577561-42692718	WT	KO	OK	0.433734	1.19308	1.45981	5.07443	5e-05	0.000516318	yes
XLOC_021738	-1.39711	5e-05	XLOC_021738	Gm2381	chr7:42813610-42867234	WT	KO	OK	0.815945	0.309805	-1.39711	-4.29924	5e-05	0.000516318	yes
XLOC_021766	0.682875	5e-05	XLOC_021766	Bcl2l12	chr7:44986834-44997579	WT	KO	OK	2.09106	3.35686	0.682875	2.43463	5e-05	0.000516318	yes
XLOC_021771	0.552954	5e-05	XLOC_021771	Rcn3	chr7:45082910-45092526	WT	KO	OK	42.014	61.6381	0.552954	3.64389	5e-05	0.000516318	yes
XLOC_021773	2.40526	5e-05	XLOC_021773	Rpl13a,Rps11	chr7:45122377-45130568	WT	KO	OK	2291.77	12140.2	2.40526	20.6012	5e-05	0.000516318	yes
XLOC_021806	1.0567	5e-05	XLOC_021806	Emp3	chr7:45896928-45921426	WT	KO	OK	6.58817	13.7045	1.0567	2.96132	5e-05	0.000516318	yes
XLOC_021812	-0.757628	5e-05	XLOC_021812	Tph1	chr7:46644640-46672539	WT	KO	OK	5.75602	3.4045	-0.757628	-2.3723	5e-05	0.000516318	yes
XLOC_021864	-0.486419	5e-05	XLOC_021864	B230209E15Rik	chr7:61279731-61615327	WT	KO	OK	4.83825	3.45352	-0.486419	-2.74408	5e-05	0.000516318	yes
XLOC_021888	-1.02531	5e-05	XLOC_021888	Lrrk1	chr7:66258742-66388348	WT	KO	OK	2.65202	1.30296	-1.02531	-5.91926	5e-05	0.000516318	yes
XLOC_021892	0.394635	5e-05	XLOC_021892	Mef2a	chr7:67231140-67373946	WT	KO	OK	27.4994	36.151	0.394635	2.6451	5e-05	0.000516318	yes
XLOC_021895	-0.4277	5e-05	XLOC_021895	Synm	chr7:67730160-67759742	WT	KO	OK	4.53606	3.37232	-0.4277	-2.70207	5e-05	0.000516318	yes
XLOC_021915	1.26614	5e-05	XLOC_021915	Ntrk3	chr7:78178946-78578451	WT	KO	OK	5.13503	12.3507	1.26614	6.22503	5e-05	0.000516318	yes
XLOC_021938	0.500299	5e-05	XLOC_021938	Fes	chr7:80377755-80388815	WT	KO	OK	5.563	7.8689	0.500299	2.93333	5e-05	0.000516318	yes
XLOC_021939	0.760278	5e-05	XLOC_021939	Furin	chr7:80389193-80405431	WT	KO	OK	25.49	43.1754	0.760278	5.10652	5e-05	0.000516318	yes
XLOC_021947	-0.404689	5e-05	XLOC_021947	Cpeb1	chr7:81346860-81455978	WT	KO	OK	21.8404	16.4982	-0.404689	-2.51374	5e-05	0.000516318	yes
XLOC_022009	-0.423686	5e-05	XLOC_022009	Myo7a	chr7:98051053-98119493	WT	KO	OK	1.64437	1.22591	-0.423686	-2.35737	5e-05	0.000516318	yes
XLOC_022014	0.584861	5e-05	XLOC_022014	Tsku	chr7:98350664-98361354	WT	KO	OK	2.20029	3.30021	0.584861	2.93591	5e-05	0.000516318	yes
XLOC_022035	0.425177	5e-05	XLOC_022035	Relt	chr7:100845847-100863413	WT	KO	OK	4.82791	6.48261	0.425177	2.52449	5e-05	0.000516318	yes
XLOC_022039	0.611157	5e-05	XLOC_022039	P2ry2	chr7:100995614-101012013	WT	KO	OK	1.0206	1.55895	0.611157	2.55912	5e-05	0.000516318	yes
XLOC_022045	-1.40514	5e-05	XLOC_022045	Folr1	chr7:101858330-101870788	WT	KO	OK	5.04541	1.90506	-1.40514	-5.70715	5e-05	0.000516318	yes
XLOC_022134	1.87834	5e-05	XLOC_022134	Prkcdbp	chr7:105480615-105482197	WT	KO	OK	1.05662	3.88468	1.87834	5.57456	5e-05	0.000516318	yes
XLOC_022135	-0.487444	5e-05	XLOC_022135	Apbb1	chr7:105558464-105581875	WT	KO	OK	40.0959	28.5999	-0.487444	-3.24695	5e-05	0.000516318	yes
XLOC_022141	0.522163	5e-05	XLOC_022141	Dchs1	chr7:105752988-105787550	WT	KO	OK	6.48818	9.31772	0.522163	3.48173	5e-05	0.000516318	yes
XLOC_022197	-1.11498	5e-05	XLOC_022197	Trim66	chr7:109449000-109508134	WT	KO	OK	3.39054	1.5654	-1.11498	-6.7578	5e-05	0.000516318	yes
XLOC_022211	1.41497	5e-05	XLOC_022211	Mrvi1	chr7:110863772-110982538	WT	KO	OK	4.00357	10.6757	1.41497	8.52072	5e-05	0.000516318	yes
XLOC_022224	1.79117	5e-05	XLOC_022224	Sox6	chr7:115470871-116038744	WT	KO	OK	0.174298	0.603237	1.79117	6.13628	5e-05	0.000516318	yes
XLOC_022231	-1.17292	5e-05	XLOC_022231	Syt17	chr7:118380717-118448338	WT	KO	OK	10.1613	4.50676	-1.17292	-6.92976	5e-05	0.000516318	yes
XLOC_022323	0.504115	5e-05	XLOC_022323	Rgs10	chr7:128373624-128418172	WT	KO	OK	8.03901	11.4013	0.504115	2.57188	5e-05	0.000516318	yes
XLOC_022335	0.527565	5e-05	XLOC_022335	Chst15	chr7:132235662-132318291	WT	KO	OK	2.94575	4.24628	0.527565	3.15152	5e-05	0.000516318	yes
XLOC_022345	0.47067	5e-05	XLOC_022345	Adam12	chr7:133883073-134225097	WT	KO	OK	15.0828	20.9011	0.47067	3.14468	5e-05	0.000516318	yes
XLOC_022383	-0.436448	5e-05	XLOC_022383	Zfp941	chr7:140809676-140822178	WT	KO	OK	7.88572	5.82717	-0.436448	-2.73671	5e-05	0.000516318	yes
XLOC_022390	1.03352	5e-05	XLOC_022390	Ifitm3	chr7:141009589-141010744	WT	KO	OK	10.9048	22.3222	1.03352	5.31496	5e-05	0.000516318	yes
XLOC_022400	-1.47327	5e-05	XLOC_022400	Sct	chr7:141278321-141279194	WT	KO	OK	9.99174	3.59868	-1.47327	-4.69964	5e-05	0.000516318	yes
XLOC_022412	-1.04471	5e-05	XLOC_022412	Dusp8	chr7:142079486-142095284	WT	KO	OK	5.92827	2.87368	-1.04471	-6.33555	5e-05	0.000516318	yes
XLOC_022422	1.30842	5e-05	XLOC_022422	Igf2	chr7:142650767-142670356	WT	KO	OK	0.311596	0.77173	1.30842	3.99043	5e-05	0.000516318	yes
XLOC_022425	-3.33429	5e-05	XLOC_022425	Th	chr7:142892775-142905060	WT	KO	OK	4.18928	0.415355	-3.33429	-8.1992	5e-05	0.000516318	yes
XLOC_022432	1.21674	5e-05	XLOC_022432	Cdkn1c	chr7:143458338-143466582	WT	KO	OK	0.731233	1.69954	1.21674	3.97344	5e-05	0.000516318	yes
XLOC_022433	2.55535	5e-05	XLOC_022433	Phlda2	chr7:143501488-143503296	WT	KO	OK	0.336215	1.9763	2.55535	3.80005	5e-05	0.000516318	yes
XLOC_022440	0.510852	5e-05	XLOC_022440	Osbpl5	chr7:143688761-143757008	WT	KO	OK	7.78238	11.0891	0.510852	3.18235	5e-05	0.000516318	yes
XLOC_022449	-0.43868	5e-05	XLOC_022449	Ccnd1	chr7:144929930-144939925	WT	KO	OK	82.6408	60.9732	-0.43868	-2.87821	5e-05	0.000516318	yes
XLOC_022467	inf	5e-05	XLOC_022467	-	chr7:10410244-10410670	WT	KO	OK	0	0.411903	inf	#NAME?	5e-05	0.000516318	yes
XLOC_022468	inf	5e-05	XLOC_022468	-	chr7:10414378-10415151	WT	KO	OK	0	0.299321	inf	#NAME?	5e-05	0.000516318	yes
XLOC_022540	0.694852	5e-05	XLOC_022540	-	chr7:78175968-78178726	WT	KO	OK	1.7278	2.79683	0.694852	3.38661	5e-05	0.000516318	yes
XLOC_022548	-0.706776	5e-05	XLOC_022548	-	chr7:92839877-92844537	WT	KO	OK	0.485065	0.297193	-0.706776	-2.22223	5e-05	0.000516318	yes
XLOC_022606	0.642207	5e-05	XLOC_022606	A430078G23Rik,Arhgef18	chr8:3353414-3456611	WT	KO	OK	53.6155	83.6785	0.642207	4.1083	5e-05	0.000516318	yes
XLOC_022613	-0.519855	5e-05	XLOC_022613	Stxbp2	chr8:3631159-3643991	WT	KO	OK	13.2348	9.23049	-0.519855	-3.27299	5e-05	0.000516318	yes
XLOC_022623	0.463417	5e-05	XLOC_022623	Cers4	chr8:4493042-4529856	WT	KO	OK	15.4385	21.2867	0.463417	3.01977	5e-05	0.000516318	yes
XLOC_022644	-0.758054	5e-05	XLOC_022644	F7	chr8:13026015-13035809	WT	KO	OK	3.55893	2.10437	-0.758054	-3.34498	5e-05	0.000516318	yes
XLOC_022645	-2.19527	5e-05	XLOC_022645	F10	chr8:13037243-13056676	WT	KO	OK	1.54312	0.336943	-2.19527	-5.8174	5e-05	0.000516318	yes
XLOC_022727	1.23599	5e-05	XLOC_022727	Plat	chr8:22757743-22782848	WT	KO	OK	9.45395	22.2681	1.23599	7.88794	5e-05	0.000516318	yes
XLOC_022735	0.548076	5e-05	XLOC_022735	Fgfr1	chr8:25518225-25575718	WT	KO	OK	38.1708	55.8109	0.548076	3.68663	5e-05	0.000516318	yes
XLOC_022743	0.398018	5e-05	XLOC_022743	Zfp703	chr8:26977053-26981464	WT	KO	OK	5.27542	6.9514	0.398018	2.40695	5e-05	0.000516318	yes
XLOC_022746	2.3326	5e-05	XLOC_022746	Gpr124	chr8:27085507-27128632	WT	KO	OK	3.60744	18.1711	2.3326	11.8507	5e-05	0.000516318	yes
XLOC_022752	3.05452	5e-05	XLOC_022752	Poteg	chr8:27447669-27621380	WT	KO	OK	0.429907	3.57171	3.05452	6.58061	5e-05	0.000516318	yes
XLOC_022760	0.395228	5e-05	XLOC_022760	Purg	chr8:33385626-33417469	WT	KO	OK	9.12106	11.9956	0.395228	2.18107	5e-05	0.000516318	yes
XLOC_022769	0.821721	5e-05	XLOC_022769	Dusp4	chr8:34804572-34822192	WT	KO	OK	66.1579	116.935	0.821721	4.89835	5e-05	0.000516318	yes
XLOC_022772	0.423832	5e-05	XLOC_022772	Mfhas1	chr8:35581681-35679449	WT	KO	OK	6.55293	8.79065	0.423832	2.72982	5e-05	0.000516318	yes
XLOC_022777	0.871821	5e-05	XLOC_022777	AI429214	chr8:36993142-36996731	WT	KO	OK	3.78472	6.92593	0.871821	4.71076	5e-05	0.000516318	yes
XLOC_022791	3.44134	5e-05	XLOC_022791	-	chr8:41680438-41747690	WT	KO	OK	0.501856	5.45162	3.44134	6.01036	5e-05	0.000516318	yes
XLOC_022797	0.473703	5e-05	XLOC_022797	Pdlim3	chr8:45885484-45919571	WT	KO	OK	11.0998	15.414	0.473703	2.8808	5e-05	0.000516318	yes
XLOC_022814	2.34266	5e-05	XLOC_022814	Vegfc	chr8:54077131-54186454	WT	KO	OK	1.94732	9.87752	2.34266	11.309	5e-05	0.000516318	yes
XLOC_022829	0.428193	5e-05	XLOC_022829	Mfap3l	chr8:60632859-60676731	WT	KO	OK	5.36299	7.21615	0.428193	2.76723	5e-05	0.000516318	yes
XLOC_022862	-0.464954	5e-05	XLOC_022862	Mef2b	chr8:70152777-70167711	WT	KO	OK	9.41159	6.81864	-0.464954	-2.5165	5e-05	0.000516318	yes
XLOC_022875	-0.475342	5e-05	XLOC_022875	Jund	chr8:70697533-70701459	WT	KO	OK	41.8264	30.0856	-0.475342	-3.17015	5e-05	0.000516318	yes
XLOC_022902	0.800719	5e-05	XLOC_022902	Tpm4	chr8:72135291-72153129	WT	KO	OK	232.302	404.663	0.800719	5.38039	5e-05	0.000516318	yes
XLOC_022918	-0.331432	5e-05	XLOC_022918	Hmox1	chr8:75093617-75100593	WT	KO	OK	58.5446	46.5281	-0.331432	-2.20407	5e-05	0.000516318	yes
XLOC_022936	0.914341	5e-05	XLOC_022936	Rnf150	chr8:82863355-83091271	WT	KO	OK	2.99632	5.64719	0.914341	5.89691	5e-05	0.000516318	yes
XLOC_022937	1.42386	5e-05	XLOC_022937	Tbc1d9	chr8:83165351-83272940	WT	KO	OK	0.198268	0.531958	1.42386	4.42274	5e-05	0.000516318	yes
XLOC_022960	-3.12066	5e-05	XLOC_022960	Mir24-2	chr8:84208814-84209925	WT	KO	OK	19.4245	2.23324	-3.12066	-11.9329	5e-05	0.000516318	yes
XLOC_023024	1.37199	5e-05	XLOC_023024	Cpne2	chr8:94533027-94570531	WT	KO	OK	2.57137	6.65541	1.37199	7.32378	5e-05	0.000516318	yes
XLOC_023033	1.46199	5e-05	XLOC_023033	Gpr56	chr8:94977108-95014208	WT	KO	OK	0.268332	0.739222	1.46199	4.21427	5e-05	0.000516318	yes
XLOC_023052	0.695595	5e-05	XLOC_023052	Cmtm3	chr8:104339250-104348038	WT	KO	OK	12.3149	19.9447	0.695595	4.20551	5e-05	0.000516318	yes
XLOC_023136	0.361462	5e-05	XLOC_023136	Vat1l	chr8:114205639-114374070	WT	KO	OK	121.203	155.713	0.361462	2.43754	5e-05	0.000516318	yes
XLOC_023142	0.772633	5e-05	XLOC_023142	Bcmo1	chr8:117095864-117133720	WT	KO	OK	3.44615	5.88734	0.772633	4.26204	5e-05	0.000516318	yes
XLOC_023151	-0.386932	5e-05	XLOC_023151	Mlycd	chr8:119394891-119411088	WT	KO	OK	10.7967	8.25684	-0.386932	-2.3458	5e-05	0.000516318	yes
XLOC_023162	-0.44138	5e-05	XLOC_023162	Gse1	chr8:120228476-120589075	WT	KO	OK	47.3597	34.8771	-0.44138	-2.73249	5e-05	0.000516318	yes
XLOC_023166	0.915563	5e-05	XLOC_023166	Foxf1	chr8:121084385-121088154	WT	KO	OK	0.663234	1.25106	0.915563	3.09164	5e-05	0.000516318	yes
XLOC_023172	-0.638316	5e-05	XLOC_023172	Jph3	chr8:121729997-121794273	WT	KO	OK	14.4293	9.27031	-0.638316	-4.08816	5e-05	0.000516318	yes
XLOC_023183	-0.607668	5e-05	XLOC_023183	Acsf3	chr8:122775295-122817924	WT	KO	OK	11.562	7.58763	-0.607668	-3.70363	5e-05	0.000516318	yes
XLOC_023184	-0.868277	5e-05	XLOC_023184	-	chr8:122823909-122836736	WT	KO	OK	0.717893	0.393262	-0.868277	-2.2067	5e-05	0.000516318	yes
XLOC_023185	-0.733744	5e-05	XLOC_023185	Cdh15	chr8:122848373-122867397	WT	KO	OK	1.10715	0.665773	-0.733744	-2.60946	5e-05	0.000516318	yes
XLOC_023219	-0.817427	5e-05	XLOC_023219	Disc1	chr8:125053282-125265269	WT	KO	OK	4.96073	2.81498	-0.817427	-3.96488	5e-05	0.000516318	yes
XLOC_023275	-0.744749	5e-05	XLOC_023275	Gas6	chr8:13465373-13494535	WT	KO	OK	1.28424	0.7664	-0.744749	-2.63202	5e-05	0.000516318	yes
XLOC_023307	0.543091	5e-05	XLOC_023307	Atp7b	chr8:21992786-22060432	WT	KO	OK	0.980959	1.42935	0.543091	2.26534	5e-05	0.000516318	yes
XLOC_023333	-1.03893	5e-05	XLOC_023333	Plekha2	chr8:25039143-25102405	WT	KO	OK	8.1965	3.98913	-1.03893	-6.51483	5e-05	0.000516318	yes
XLOC_023353	2.43453	5e-05	XLOC_023353	-	chr8:30110960-30131142	WT	KO	OK	0.197622	1.06832	2.43453	3.95931	5e-05	0.000516318	yes
XLOC_023361	0.534538	5e-05	XLOC_023361	Rbpms	chr8:33782643-33929863	WT	KO	OK	37.6935	54.5982	0.534538	3.07397	5e-05	0.000516318	yes
XLOC_023372	0.659069	5e-05	XLOC_023372	Dlc1	chr8:36567737-36953519	WT	KO	OK	8.35597	13.1946	0.659069	4.36823	5e-05	0.000516318	yes
XLOC_023413	1.06488	5e-05	XLOC_023413	-	chr8:50517120-50916310	WT	KO	OK	3.92101	8.20273	1.06488	3.59167	5e-05	0.000516318	yes
XLOC_023447	-0.79783	5e-05	XLOC_023447	Lzts1	chr8:69132669-69184242	WT	KO	OK	1.23039	0.707739	-0.79783	-2.61171	5e-05	0.000516318	yes
XLOC_023512	-1.40346	5e-05	XLOC_023512	Pou4f2	chr8:78433008-78436652	WT	KO	OK	4.40213	1.6641	-1.40346	-7.31884	5e-05	0.000516318	yes
XLOC_023546	0.823504	5e-05	XLOC_023546	Nfix	chr8:84701456-84800393	WT	KO	OK	2.75814	4.88107	0.823504	4.72823	5e-05	0.000516318	yes
XLOC_023573	-0.316844	5e-05	XLOC_023573	Zfp423	chr8:87661809-87962165	WT	KO	OK	27.0363	21.7054	-0.316844	-2.1153	5e-05	0.000516318	yes
XLOC_023600	-0.631992	5e-05	XLOC_023600	Dok4	chr8:94857449-94876312	WT	KO	OK	60.1775	38.8316	-0.631992	-3.0291	5e-05	0.000516318	yes
XLOC_023601	0.702593	5e-05	XLOC_023601	Ccdc102a	chr8:94902853-94918098	WT	KO	OK	3.82846	6.23053	0.702593	3.86557	5e-05	0.000516318	yes
XLOC_023635	0.435596	5e-05	XLOC_023635	Fhod1	chr8:105329159-105347970	WT	KO	OK	4.67253	6.31945	0.435596	2.61479	5e-05	0.000516318	yes
XLOC_023654	0.761884	5e-05	XLOC_023654	Smpd3	chr8:106252547-106337988	WT	KO	OK	37.6019	63.7616	0.761884	5.15562	5e-05	0.000516318	yes
XLOC_023668	-0.689902	5e-05	XLOC_023668	-	chr8:109447543-109459148	WT	KO	OK	2.99351	1.85566	-0.689902	-3.46346	5e-05	0.000516318	yes
XLOC_023720	0.597534	5e-05	XLOC_023720	Cotl1	chr8:119809213-119840579	WT	KO	OK	102.193	154.631	0.597534	4.03879	5e-05	0.000516318	yes
XLOC_023748	-0.61072	5e-05	XLOC_023748	Cbfa2t3	chr8:122624703-122699109	WT	KO	OK	7.53138	4.93207	-0.61072	-3.95633	5e-05	0.000516318	yes
XLOC_023762	-0.422411	5e-05	XLOC_023762	Abcb10	chr8:123952456-123983122	WT	KO	OK	25.9165	19.3383	-0.422411	-2.78761	5e-05	0.000516318	yes
XLOC_023823	-0.779647	5e-05	XLOC_023823	-	chr8:20580335-20589787	WT	KO	OK	110.546	64.3938	-0.779647	-3.78903	5e-05	0.000516318	yes
XLOC_023839	2.6456	5e-05	XLOC_023839	-	chr8:30110960-30131142	WT	KO	OK	0.073587	0.460477	2.6456	4.98962	5e-05	0.000516318	yes
XLOC_024021	0.529298	5e-05	XLOC_024021	Gucy1a2	chr9:3531909-3905787	WT	KO	OK	2.12102	3.06111	0.529298	2.23575	5e-05	0.000516318	yes
XLOC_024038	0.776373	5e-05	XLOC_024038	Tmem123	chr9:7764076-7794332	WT	KO	OK	34.8739	59.7327	0.776373	5.22235	5e-05	0.000516318	yes
XLOC_024049	0.779351	5e-05	XLOC_024049	Maml2	chr9:13619988-13709533	WT	KO	OK	0.836392	1.43555	0.779351	3.86955	5e-05	0.000516318	yes
XLOC_024133	0.722771	5e-05	XLOC_024133	Opcml	chr9:27791268-28925406	WT	KO	OK	0.790484	1.30457	0.722771	3.62197	5e-05	0.000516318	yes
XLOC_024142	0.4768	5e-05	XLOC_024142	Ets1	chr9:32696041-32757820	WT	KO	OK	6.63867	9.23873	0.4768	3.08622	5e-05	0.000516318	yes
XLOC_024149	-0.88635	5e-05	XLOC_024149	Cdon	chr9:35421436-35507652	WT	KO	OK	3.53747	1.9137	-0.88635	-3.08851	5e-05	0.000516318	yes
XLOC_024152	3.33229	5e-05	XLOC_024152	-	chr9:36102180-36104722	WT	KO	OK	0.120437	1.21305	3.33229	3.99639	5e-05	0.000516318	yes
XLOC_024199	1.00606	5e-05	XLOC_024199	Vwa5a	chr9:38718267-38743337	WT	KO	OK	0.994058	1.99648	1.00606	4.79376	5e-05	0.000516318	yes
XLOC_024236	-1.17987	5e-05	XLOC_024236	Clmp	chr9:40685963-40785211	WT	KO	OK	1.04335	0.460525	-1.17987	-3.96131	5e-05	0.000516318	yes
XLOC_024251	-0.365326	5e-05	XLOC_024251	Mcam	chr9:44134631-44142726	WT	KO	OK	12.6167	9.79424	-0.365326	-2.32396	5e-05	0.000516318	yes
XLOC_024272	-0.598826	5e-05	XLOC_024272	Dscaml1	chr9:45416625-45753836	WT	KO	OK	6.47383	4.27461	-0.598826	-3.85867	5e-05	0.000516318	yes
XLOC_024311	0.380988	5e-05	XLOC_024311	Rdx	chr9:52000504-52090467	WT	KO	OK	78.5122	102.241	0.380988	2.53994	5e-05	0.000516318	yes
XLOC_024323	-0.785082	5e-05	XLOC_024323	Dnaja4	chr9:54699529-54716334	WT	KO	OK	1.20962	0.701963	-0.785082	-2.91516	5e-05	0.000516318	yes
XLOC_024326	-1.35268	5e-05	XLOC_024326	-	chr9:54787910-54800059	WT	KO	OK	5.04789	1.97657	-1.35268	-4.54658	5e-05	0.000516318	yes
XLOC_024332	-1.14187	5e-05	XLOC_024332	AI118078	chr9:55326874-55438344	WT	KO	OK	1.48547	0.673171	-1.14187	-4.0227	5e-05	0.000516318	yes
XLOC_024337	-0.905405	5e-05	XLOC_024337	Pstpip1	chr9:56088646-56129302	WT	KO	OK	8.29859	4.43047	-0.905405	-4.84849	5e-05	0.000516318	yes
XLOC_024357	1.26579	5e-05	XLOC_024357	Sema7a	chr9:57940122-57962865	WT	KO	OK	0.320114	0.769745	1.26579	3.69887	5e-05	0.000516318	yes
XLOC_024360	-1.86379	5e-05	XLOC_024360	Stra6	chr9:58028681-58164668	WT	KO	OK	17.1976	4.7251	-1.86379	-6.81912	5e-05	0.000516318	yes
XLOC_024366	-0.523391	5e-05	XLOC_024366	6030419C18Rik	chr9:58488602-58499742	WT	KO	OK	7.13984	4.96743	-0.523391	-2.98686	5e-05	0.000516318	yes
XLOC_024368	-0.478255	5e-05	XLOC_024368	Hcn4	chr9:58822629-58863299	WT	KO	OK	2.03757	1.46266	-0.478255	-2.3745	5e-05	0.000516318	yes
XLOC_024379	-1.17298	5e-05	XLOC_024379	Gm5122	chr9:60995183-61019797	WT	KO	OK	0.753434	0.33415	-1.17298	-2.68676	5e-05	0.000516318	yes
XLOC_024399	0.752521	5e-05	XLOC_024399	Igdcc4	chr9:65101467-65137947	WT	KO	OK	1.33809	2.25433	0.752521	4.17604	5e-05	0.000516318	yes
XLOC_024401	-0.487045	5e-05	XLOC_024401	Parp16	chr9:65214689-65239219	WT	KO	OK	4.11462	2.93572	-0.487045	-2.61382	5e-05	0.000516318	yes
XLOC_024410	1.2776	5e-05	XLOC_024410	Rbpms2	chr9:65629649-65660521	WT	KO	OK	1.53991	3.73329	1.2776	5.41039	5e-05	0.000516318	yes
XLOC_024425	-0.438324	5e-05	XLOC_024425	Narg2	chr9:69397910-69433075	WT	KO	OK	5.13505	3.78962	-0.438324	-2.58352	5e-05	0.000516318	yes
XLOC_024426	-0.860412	5e-05	XLOC_024426	Anxa2	chr9:69453682-69491785	WT	KO	OK	48.4762	26.7005	-0.860412	-5.56932	5e-05	0.000516318	yes
XLOC_024431	1.97472	5e-05	XLOC_024431	Myo1e	chr9:70207349-70400067	WT	KO	OK	0.657712	2.58515	1.97472	9.25319	5e-05	0.000516318	yes
XLOC_024441	0.495859	5e-05	XLOC_024441	Prtg	chr9:72807273-72917307	WT	KO	OK	7.50056	10.577	0.495859	3.30095	5e-05	0.000516318	yes
XLOC_024442	0.870219	5e-05	XLOC_024442	Pygo1	chr9:72925152-72952155	WT	KO	OK	2.98163	5.45025	0.870219	3.78081	5e-05	0.000516318	yes
XLOC_024446	-0.987839	5e-05	XLOC_024446	Rab27a	chr9:73044826-73097621	WT	KO	OK	9.08759	4.58226	-0.987839	-5.93997	5e-05	0.000516318	yes
XLOC_024462	-0.484931	5e-05	XLOC_024462	Hmgcll1	chr9:76014976-76136459	WT	KO	OK	3.9614	2.83055	-0.484931	-2.78109	5e-05	0.000516318	yes
XLOC_024488	0.367173	5e-05	XLOC_024488	Bckdhb	chr9:83925122-84124242	WT	KO	OK	24.2594	31.2903	0.367173	2.35889	5e-05	0.000516318	yes
XLOC_024490	0.570672	5e-05	XLOC_024490	Tpbg	chr9:85842379-85847055	WT	KO	OK	3.4899	5.18325	0.570672	3.3209	5e-05	0.000516318	yes
XLOC_024613	0.499529	5e-05	XLOC_024613	Slc25a20	chr9:108662097-108684641	WT	KO	OK	12.6837	17.9316	0.499529	3.11545	5e-05	0.000516318	yes
XLOC_024633	0.982397	5e-05	XLOC_024633	Cspg5	chr9:110243782-110262576	WT	KO	OK	0.726832	1.43603	0.982397	4.13496	5e-05	0.000516318	yes
XLOC_024654	1.2693	5e-05	XLOC_024654	Dclk3	chr9:111439063-111489611	WT	KO	OK	0.35078	0.845539	1.2693	3.97045	5e-05	0.000516318	yes
XLOC_024690	-0.794387	5e-05	XLOC_024690	Entpd3	chr9:120539440-120568326	WT	KO	OK	7.92992	4.5723	-0.794387	-4.83797	5e-05	0.000516318	yes
XLOC_024715	0.510245	5e-05	XLOC_024715	-	chr9:122902917-122914150	WT	KO	OK	1.84361	2.62584	0.510245	2.93831	5e-05	0.000516318	yes
XLOC_024720	0.53372	5e-05	XLOC_024720	Lars2	chr9:123366939-123462666	WT	KO	OK	43.2878	62.6658	0.53372	3.59719	5e-05	0.000516318	yes
XLOC_024721	0.375852	5e-05	XLOC_024721	Limd1	chr9:123478653-123521615	WT	KO	OK	5.14002	6.66972	0.375852	2.39423	5e-05	0.000516318	yes
XLOC_024737	-0.399893	5e-05	XLOC_024737	Birc2	chr9:7818225-7837129	WT	KO	OK	8.17837	6.19851	-0.399893	-2.43075	5e-05	0.000516318	yes
XLOC_024738	-1.40631	5e-05	XLOC_024738	Birc3	chr9:7848700-7873170	WT	KO	OK	0.873036	0.329376	-1.40631	-4.06266	5e-05	0.000516318	yes
XLOC_024788	-0.622296	5e-05	XLOC_024788	Angptl6	chr9:20868641-20879710	WT	KO	OK	3.90535	2.53706	-0.622296	-2.80203	5e-05	0.000516318	yes
XLOC_024792	0.591984	5e-05	XLOC_024792	S1pr2	chr9:20965951-20976793	WT	KO	OK	3.21003	4.83854	0.591984	3.3107	5e-05	0.000516318	yes
XLOC_024794	-2.27132	5e-05	XLOC_024794	Fdx1l,Raver1,Zglp1	chr9:21062392-21092413	WT	KO	OK	339	70.2206	-2.27132	-15.33	5e-05	0.000516318	yes
XLOC_024848	0.636398	5e-05	XLOC_024848	St3gal4	chr9:35046572-35175987	WT	KO	OK	13.765	21.397	0.636398	2.49113	5e-05	0.000516318	yes
XLOC_024971	-2.43861	5e-05	XLOC_024971	Htr3a	chr9:48899212-48911134	WT	KO	OK	35.2536	6.50294	-2.43861	-14.9028	5e-05	0.000516318	yes
XLOC_024975	-0.453346	5e-05	XLOC_024975	Ncam1	chr9:49502131-49799487	WT	KO	OK	71.6642	52.3398	-0.453346	-2.9841	5e-05	0.000516318	yes
XLOC_024983	-0.528822	5e-05	XLOC_024983	Dixdc1	chr9:50662682-50728309	WT	KO	OK	4.73768	3.28378	-0.528822	-3.24867	5e-05	0.000516318	yes
XLOC_024988	0.477708	5e-05	XLOC_024988	Layn	chr9:51054893-51077133	WT	KO	OK	3.51799	4.89891	0.477708	2.36735	5e-05	0.000516318	yes
XLOC_025015	-0.586702	5e-05	XLOC_025015	Chrna3	chr9:54980879-55026559	WT	KO	OK	94.2297	62.7441	-0.586702	-3.91097	5e-05	0.000516318	yes
XLOC_025016	-0.858604	5e-05	XLOC_025016	Chrnb4	chr9:55027763-55067038	WT	KO	OK	0.631585	0.34831	-0.858604	-2.65541	5e-05	0.000516318	yes
XLOC_025023	0.576158	5e-05	XLOC_025023	Peak1	chr9:56201121-56418206	WT	KO	OK	5.03255	7.5029	0.576158	3.80398	5e-05	0.000516318	yes
XLOC_025025	0.498081	5e-05	XLOC_025025	Lingo1	chr9:56604883-56685253	WT	KO	OK	15.2775	21.5769	0.498081	3.16864	5e-05	0.000516318	yes
XLOC_025027	0.690617	5e-05	XLOC_025027	Snx33	chr9:56917199-56928371	WT	KO	OK	0.548152	0.884702	0.690617	2.74704	5e-05	0.000516318	yes
XLOC_025033	0.514851	5e-05	XLOC_025033	1700017B05Rik	chr9:57252321-57262599	WT	KO	OK	9.83954	14.0592	0.514851	3.39092	5e-05	0.000516318	yes
XLOC_025045	-0.435807	5e-05	XLOC_025045	Islr2	chr9:58196296-58209771	WT	KO	OK	40.9792	30.2951	-0.435807	-2.83655	5e-05	0.000516318	yes
XLOC_025066	0.454634	5e-05	XLOC_025066	Glce	chr9:62057247-62122747	WT	KO	OK	16.5074	22.6223	0.454634	2.86251	5e-05	0.000516318	yes
XLOC_025078	-1.56361	5e-05	XLOC_025078	-	chr9:63934883-63939087	WT	KO	OK	0.614875	0.208015	-1.56361	-3.91041	5e-05	0.000516318	yes
XLOC_025089	0.719002	5e-05	XLOC_025089	Plekho2	chr9:65552576-65580087	WT	KO	OK	1.86553	3.07074	0.719002	4.1065	5e-05	0.000516318	yes
XLOC_025100	1.14645	5e-05	XLOC_025100	Tpm1	chr9:67022589-67049837	WT	KO	OK	49.6877	109.993	1.14645	7.63277	5e-05	0.000516318	yes
XLOC_025101	-0.466702	5e-05	XLOC_025101	Tln2	chr9:67217084-67634978	WT	KO	OK	7.66987	5.55005	-0.466702	-3.05755	5e-05	0.000516318	yes
XLOC_025143	-2.10201	5e-05	XLOC_025143	Mb21d1	chr9:78430517-78443147	WT	KO	OK	1.13615	0.264648	-2.10201	-6.64879	5e-05	0.000516318	yes
XLOC_025150	-0.665673	5e-05	XLOC_025150	Filip1	chr9:79803406-79977882	WT	KO	OK	1.9099	1.20399	-0.665673	-3.36636	5e-05	0.000516318	yes
XLOC_025158	1.04604	5e-05	XLOC_025158	Fam46a	chr9:85320436-85328383	WT	KO	OK	7.27239	15.0164	1.04604	6.8427	5e-05	0.000516318	yes
XLOC_025183	0.543269	5e-05	XLOC_025183	1190002N15Rik	chr9:94517863-94538081	WT	KO	OK	2.56172	3.73312	0.543269	2.93651	5e-05	0.000516318	yes
XLOC_025224	0.568047	5e-05	XLOC_025224	Tmem108	chr9:103482935-103761880	WT	KO	OK	20.5345	30.4427	0.568047	3.77744	5e-05	0.000516318	yes
XLOC_025245	0.581383	5e-05	XLOC_025245	Parp3	chr9:106470352-106476802	WT	KO	OK	3.11199	4.65642	0.581383	3.05166	5e-05	0.000516318	yes
XLOC_025254	0.713366	5e-05	XLOC_025254	Mapkapk3	chr9:107254926-107289877	WT	KO	OK	0.600005	0.983783	0.713366	2.36704	5e-05	0.000516318	yes
XLOC_025257	1.04766	5e-05	XLOC_025257	Sema3b	chr9:107597673-107609241	WT	KO	OK	0.249229	0.5152	1.04766	2.50879	5e-05	0.000516318	yes
XLOC_025268	0.322698	5e-05	XLOC_025268	Dag1	chr9:108204860-108263958	WT	KO	OK	23.1018	28.8927	0.322698	2.17131	5e-05	0.000516318	yes
XLOC_025296	1.29848	5e-05	XLOC_025296	Pth1r	chr9:110722084-110747145	WT	KO	OK	0.383752	0.943915	1.29848	3.18393	5e-05	0.000516318	yes
XLOC_025304	0.54489	5e-05	XLOC_025304	Stac	chr9:111560855-111690631	WT	KO	OK	13.2606	19.3459	0.54489	3.50522	5e-05	0.000516318	yes
XLOC_025305	-1.38015	5e-05	XLOC_025305	Arpp21	chr9:112065090-112348925	WT	KO	OK	1.55199	0.596241	-1.38015	-4.72729	5e-05	0.000516318	yes
XLOC_025333	0.628093	5e-05	XLOC_025333	Myd88	chr9:119335987-119340040	WT	KO	OK	1.67801	2.5934	0.628093	2.65605	5e-05	0.000516318	yes
XLOC_025356	-1.07945	5e-05	XLOC_025356	-	chr9:122294772-122311022	WT	KO	OK	0.804491	0.380692	-1.07945	-2.8857	5e-05	0.000516318	yes
XLOC_025363	0.432869	5e-05	XLOC_025363	Tmem158	chr9:123259056-123260789	WT	KO	OK	4.01437	5.41905	0.432869	2.25556	5e-05	0.000516318	yes
XLOC_025380	1.79995	5e-05	XLOC_025380	Cntn5	chr9:9660890-10904775	WT	KO	OK	0.150175	0.522919	1.79995	5.96069	5e-05	0.000516318	yes
XLOC_025489	-0.356637	5e-05	XLOC_025489	Pcsk1n	chrX:7919821-7928607	WT	KO	OK	30.4376	23.7713	-0.356637	-2.34457	5e-05	0.000516318	yes
XLOC_025512	0.687927	5e-05	XLOC_025512	Tspan7	chrX:10485115-10596604	WT	KO	OK	82.0308	132.149	0.687927	4.64782	5e-05	0.000516318	yes
XLOC_025574	-1.2551	5e-05	XLOC_025574	Zcchc12	chrX:36194809-36199160	WT	KO	OK	36.3628	15.2347	-1.2551	-8.21508	5e-05	0.000516318	yes
XLOC_025575	-3.026	5e-05	XLOC_025575	Lonrf3	chrX:36328408-36366856	WT	KO	OK	1.15038	0.14123	-3.026	-9.80527	5e-05	0.000516318	yes
XLOC_025623	0.656079	5e-05	XLOC_025623	Bcorl1	chrX:48341357-48407686	WT	KO	OK	0.694588	1.09453	0.656079	2.6759	5e-05	0.000516318	yes
XLOC_025688	0.378059	5e-05	XLOC_025688	Nsdhl	chrX:72918520-72958528	WT	KO	OK	26.8567	34.9027	0.378059	2.50037	5e-05	0.000516318	yes
XLOC_025699	0.937364	5e-05	XLOC_025699	Bgn	chrX:73483634-73495936	WT	KO	OK	0.792482	1.51762	0.937364	3.37011	5e-05	0.000516318	yes
XLOC_025700	-0.678111	5e-05	XLOC_025700	Atp2b3	chrX:73503041-73573270	WT	KO	OK	4.41652	2.76025	-0.678111	-2.95428	5e-05	0.000516318	yes
XLOC_025701	0.512252	5e-05	XLOC_025701	Dusp9	chrX:73639440-73643514	WT	KO	OK	2.53838	3.62043	0.512252	2.7008	5e-05	0.000516318	yes
XLOC_025702	0.377676	5e-05	XLOC_025702	Slc6a8	chrX:73673123-73682500	WT	KO	OK	10.1583	13.1981	0.377676	2.44973	5e-05	0.000516318	yes
XLOC_025710	0.592524	5e-05	XLOC_025710	Emd	chrX:74254277-74261150	WT	KO	OK	37.4722	56.5037	0.592524	3.87805	5e-05	0.000516318	yes
XLOC_025754	0.884146	5e-05	XLOC_025754	Pcyt1b	chrX:93654862-93749948	WT	KO	OK	3.51714	6.49149	0.884146	5.45764	5e-05	0.000516318	yes
XLOC_025760	0.476208	5e-05	XLOC_025760	Zxdb	chrX:94724568-94730191	WT	KO	OK	0.829256	1.15356	0.476208	2.2926	5e-05	0.000516318	yes
XLOC_025762	-4.21377	5e-05	XLOC_025762	Msn	chrX:96096044-96168553	WT	KO	OK	13.5026	0.727692	-4.21377	-19.5833	5e-05	0.000516318	yes
XLOC_025781	1.35576	5e-05	XLOC_025781	Dlg3	chrX:100767699-100818412	WT	KO	OK	1.38113	3.53475	1.35576	6.51777	5e-05	0.000516318	yes
XLOC_025782	0.490262	5e-05	XLOC_025782	Foxo4	chrX:101254527-101260873	WT	KO	OK	8.6531	12.155	0.490262	3.12107	5e-05	0.000516318	yes
XLOC_025815	0.502473	5e-05	XLOC_025815	Atp7a	chrX:106027223-106128160	WT	KO	OK	4.16485	5.9001	0.502473	3.24635	5e-05	0.000516318	yes
XLOC_025841	3.34829	5e-05	XLOC_025841	Klhl4	chrX:114474332-114561129	WT	KO	OK	0.02859	0.291172	3.34829	3.20102	5e-05	0.000516318	yes
XLOC_025864	-4.53565	5e-05	XLOC_025864	Armcx4	chrX:134686492-134697772	WT	KO	OK	2.12102	0.0914486	-4.53565	-13.8185	5e-05	0.000516318	yes
XLOC_025877	0.517986	5e-05	XLOC_025877	Bex4	chrX:136139044-136140437	WT	KO	OK	45.146	64.647	0.517986	3.30684	5e-05	0.000516318	yes
XLOC_025896	2.87764	5e-05	XLOC_025896	Tbc1d8b	chrX:139684995-139754218	WT	KO	OK	0.0352042	0.258733	2.87764	4.56365	5e-05	0.000516318	yes
XLOC_025912	2.71877	5e-05	XLOC_025912	Trpc5os	chrX:144381670-144688180	WT	KO	OK	0.16137	1.06232	2.71877	6.26711	5e-05	0.000516318	yes
XLOC_025964	0.669897	5e-05	XLOC_025964	Sh3kbp1	chrX:159627086-159975920	WT	KO	OK	14.4679	23.0178	0.669897	4.45467	5e-05	0.000516318	yes
XLOC_025986	-0.8004	5e-05	XLOC_025986	Gpm6b	chrX:166238942-166389033	WT	KO	OK	16.4226	9.42972	-0.8004	-5.02593	5e-05	0.000516318	yes
XLOC_025991	-0.93525	5e-05	XLOC_025991	Mid1	chrX:169685198-169990797	WT	KO	OK	1.02982	0.538547	-0.93525	-2.37097	5e-05	0.000516318	yes
XLOC_026029	-0.880429	5e-05	XLOC_026029	Ssxb2,Ssxb3	chrX:8454342-8813826	WT	KO	OK	7.72341	4.1954	-0.880429	-5.05243	5e-05	0.000516318	yes
XLOC_026111	0.369005	5e-05	XLOC_026111	Lamp2	chrX:38399729-38456460	WT	KO	OK	37.657	48.6326	0.369005	2.31173	5e-05	0.000516318	yes
XLOC_026126	1.09898	5e-05	XLOC_026126	Elf4	chrX:48411048-48463132	WT	KO	OK	0.86323	1.84906	1.09898	5.63448	5e-05	0.000516318	yes
XLOC_026137	-0.806518	5e-05	XLOC_026137	Firre	chrX:50555743-50635312	WT	KO	OK	1.71877	0.982726	-0.806518	-3.36888	5e-05	0.000516318	yes
XLOC_026241	-0.389303	5e-05	XLOC_026241	L1cam	chrX:73853717-73881141	WT	KO	OK	45.3756	34.6442	-0.389303	-2.60552	5e-05	0.000516318	yes
XLOC_026248	1.07927	5e-05	XLOC_026248	Flna	chrX:74223460-74250054	WT	KO	OK	96.5644	204.037	1.07927	7.13148	5e-05	0.000516318	yes
XLOC_026280	4.16151	5e-05	XLOC_026280	4930595M18Rik	chrX:81419574-81458122	WT	KO	OK	0.0759035	1.35832	4.16151	5.82655	5e-05	0.000516318	yes
XLOC_026283	2.28613	5e-05	XLOC_026283	Mageb4	chrX:86250255-86256219	WT	KO	OK	0.0989135	0.482446	2.28613	3.65312	5e-05	0.000516318	yes
XLOC_026303	0.462518	5e-05	XLOC_026303	Amer1	chrX:95420313-95444840	WT	KO	OK	1.0557	1.4547	0.462518	2.58641	5e-05	0.000516318	yes
XLOC_026305	0.650418	5e-05	XLOC_026305	Zc4h2	chrX:95639193-95658509	WT	KO	OK	1.69397	2.6589	0.650418	2.9171	5e-05	0.000516318	yes
XLOC_026313	-1.46937	5e-05	XLOC_026313	Pja1	chrX:99465733-99470735	WT	KO	OK	3.61019	1.30378	-1.46937	-6.59117	5e-05	0.000516318	yes
XLOC_026384	0.505441	5e-05	XLOC_026384	Gla	chrX:134588168-134601005	WT	KO	OK	2.78624	3.95522	0.505441	2.57632	5e-05	0.000516318	yes
XLOC_026393	-1.29712	5e-05	XLOC_026393	Nxf7	chrX:135579558-135598823	WT	KO	OK	12.6971	5.16692	-1.29712	-7.56158	5e-05	0.000516318	yes
XLOC_026398	0.410684	5e-05	XLOC_026398	Tceal8	chrX:136168983-136172251	WT	KO	OK	25.5197	33.9237	0.410684	2.71739	5e-05	0.000516318	yes
XLOC_026426	-5.37912	5e-05	XLOC_026426	Capn6	chrX:143802236-143827412	WT	KO	OK	5.22329	0.125507	-5.37912	-12.5311	5e-05	0.000516318	yes
XLOC_026441	0.514679	5e-05	XLOC_026441	Maged2	chrX:150806412-150814339	WT	KO	OK	18.4268	26.3259	0.514679	3.33135	5e-05	0.000516318	yes
XLOC_026450	0.603026	5e-05	XLOC_026450	Mageh1	chrX:153036165-153072915	WT	KO	OK	14.5171	22.05	0.603026	3.5887	5e-05	0.000516318	yes
XLOC_026499	1.98867	5e-05	XLOC_026499	Tmsb4x	chrX:167207093-167209218	WT	KO	OK	13.0321	51.7207	1.98867	11.0876	5e-05	0.000516318	yes
XLOC_026537	0.460547	5e-05	XLOC_026537	-	chrX:132868666-132879885	WT	KO	OK	0.955416	1.31471	0.460547	2.6449	5e-05	0.000516318	yes
XLOC_000177	0.33863	0.0001	XLOC_000177	Map2	chr1:66175210-66442585	WT	KO	OK	14.5164	18.3568	0.33863	2.24946	0.0001	0.000967843	yes
XLOC_000221	0.49105	0.0001	XLOC_000221	Speg	chr1:75375296-75432306	WT	KO	OK	12.842	18.0491	0.49105	2.2494	0.0001	0.000967843	yes
XLOC_000249	0.608861	0.0001	XLOC_000249	Sp140	chr1:85576898-85645036	WT	KO	OK	1.20905	1.84386	0.608861	2.17974	0.0001	0.000967843	yes
XLOC_001022	-0.865669	0.0001	XLOC_001022	Tmem37	chr1:120067376-120083353	WT	KO	OK	2.41032	1.32276	-0.865669	-2.53679	0.0001	0.000967843	yes
XLOC_001303	0.347468	0.0001	XLOC_001303	Disp1	chr1:183086203-183221538	WT	KO	OK	9.11644	11.5991	0.347468	2.26762	0.0001	0.000967843	yes
XLOC_001492	-0.962058	0.0001	XLOC_001492	-	chr1:186048235-186049867	WT	KO	OK	0.99935	0.51299	-0.962058	-2.45617	0.0001	0.000967843	yes
XLOC_001505	0.330323	0.0001	XLOC_001505	Plekhg1	chr10:3740356-3967363	WT	KO	OK	5.8413	7.34423	0.330323	2.11433	0.0001	0.000967843	yes
XLOC_001602	-0.369571	0.0001	XLOC_001602	Fyn	chr10:39369798-39565380	WT	KO	OK	17.6826	13.6866	-0.369571	-2.43287	0.0001	0.000967843	yes
XLOC_001690	-0.477582	0.0001	XLOC_001690	Tysnd1	chr10:61695495-61703319	WT	KO	OK	29.8185	21.415	-0.477582	-2.3599	0.0001	0.000967843	yes
XLOC_001825	-0.371075	0.0001	XLOC_001825	Csnk1g2	chr10:80622538-80640807	WT	KO	OK	39.9677	30.9032	-0.371075	-2.43018	0.0001	0.000967843	yes
XLOC_001853	-0.653077	0.0001	XLOC_001853	Tle2	chr10:81575286-81590854	WT	KO	OK	0.70904	0.450895	-0.653077	-1.98939	0.0001	0.000967843	yes
XLOC_002065	0.518504	0.0001	XLOC_002065	Itga7	chr10:128933812-128960988	WT	KO	OK	2.3629	3.38478	0.518504	2.38411	0.0001	0.000967843	yes
XLOC_002170	-0.415403	0.0001	XLOC_002170	Akap7	chr10:25152904-25299163	WT	KO	OK	11.558	8.66631	-0.415403	-2.20043	0.0001	0.000967843	yes
XLOC_002202	-0.324324	0.0001	XLOC_002202	Marcks	chr10:37133242-37138926	WT	KO	OK	56.3307	44.9898	-0.324324	-2.1921	0.0001	0.000967843	yes
XLOC_002268	1.81334	0.0001	XLOC_002268	Col13a1	chr10:61838497-61979108	WT	KO	OK	0.0825889	0.290262	1.81334	2.78069	0.0001	0.000967843	yes
XLOC_002535	-0.325904	0.0001	XLOC_002535	Yeats4	chr10:117215140-117224507	WT	KO	OK	49.0866	39.1612	-0.325904	-2.14325	0.0001	0.000967843	yes
XLOC_002613	0.443328	0.0001	XLOC_002613	Gdf11	chr10:128880566-128892091	WT	KO	OK	10.1113	13.7488	0.443328	2.22753	0.0001	0.000967843	yes
XLOC_003022	0.940486	0.0001	XLOC_003022	Wnt9a	chr11:59306929-59333552	WT	KO	OK	0.259357	0.497751	0.940486	2.47287	0.0001	0.000967843	yes
XLOC_003822	0.331786	0.0001	XLOC_003822	Zfp354c	chr11:50810939-50827731	WT	KO	OK	6.24519	7.86001	0.331786	2.14399	0.0001	0.000967843	yes
XLOC_004475	0.39406	0.0001	XLOC_004475	Trim47	chr11:116105749-116110235	WT	KO	OK	11.8089	15.5179	0.39406	2.4856	0.0001	0.000967843	yes
XLOC_004774	0.333972	0.0001	XLOC_004774	Sypl	chr12:32953944-32979502	WT	KO	OK	11.3304	14.2817	0.333972	2.09539	0.0001	0.000967843	yes
XLOC_004786	0.372698	0.0001	XLOC_004786	Ankmy2	chr12:36157123-36197291	WT	KO	OK	13.245	17.1492	0.372698	2.38603	0.0001	0.000967843	yes
XLOC_005879	-0.476256	0.0001	XLOC_005879	Pcbd2	chr13:55727208-55776830	WT	KO	OK	17.5781	12.6359	-0.476256	-2.28503	0.0001	0.000967843	yes
XLOC_005901	-0.350406	0.0001	XLOC_005901	Ercc6l2	chr13:63815319-63900409	WT	KO	OK	10.4315	8.18212	-0.350406	-2.28437	0.0001	0.000967843	yes
XLOC_006022	0.505497	0.0001	XLOC_006022	Adamts6	chr13:104287469-104496651	WT	KO	OK	0.623906	0.885704	0.505497	2.17709	0.0001	0.000967843	yes
XLOC_006248	-0.5111	0.0001	XLOC_006248	Gfod1	chr13:43195518-43304172	WT	KO	OK	0.766113	0.537572	-0.5111	-2.27897	0.0001	0.000967843	yes
XLOC_006703	-0.385114	0.0001	XLOC_006703	Fam149b	chr14:20348152-20383552	WT	KO	OK	13.8394	10.5971	-0.385114	-2.35531	0.0001	0.000967843	yes
XLOC_008016	-1.08993	0.0001	XLOC_008016	Hoxc8	chr15:102990538-102994254	WT	KO	OK	0.572103	0.268765	-1.08993	-2.51633	0.0001	0.000967843	yes
XLOC_008031	0.385809	0.0001	XLOC_008031	Card6	chr15:5097438-5108533	WT	KO	OK	3.52422	4.60473	0.385809	2.33163	0.0001	0.000967843	yes
XLOC_008503	1.67636	0.0001	XLOC_008503	Gtsf1	chr15:103402011-103430427	WT	KO	OK	0.499644	1.59697	1.67636	2.88337	0.0001	0.000967843	yes
XLOC_008970	2.4781	0.0001	XLOC_008970	Sh3bgr	chr16:96158405-96228933	WT	KO	OK	0.180062	1.00324	2.4781	2.98141	0.0001	0.000967843	yes
XLOC_009182	-0.397165	0.0001	XLOC_009182	Stxbp5l	chr16:37107309-37384958	WT	KO	OK	0.977539	0.742294	-0.397165	-2.19871	0.0001	0.000967843	yes
XLOC_009190	0.323628	0.0001	XLOC_009190	Adprh	chr16:38445398-38452689	WT	KO	OK	46.6773	58.4155	0.323628	2.15197	0.0001	0.000967843	yes
XLOC_009419	-0.83755	0.0001	XLOC_009419	-	chr16:29662582-29665874	WT	KO	OK	0.703811	0.393848	-0.83755	-2.58444	0.0001	0.000967843	yes
XLOC_009475	-0.96426	0.0001	XLOC_009475	-	chr16:92118582-92123420	WT	KO	OK	0.352117	0.180474	-0.96426	-2.5798	0.0001	0.000967843	yes
XLOC_010574	-1.28721	0.0001	XLOC_010574	-	chr17:73269805-73272037	WT	KO	OK	0.867888	0.355612	-1.28721	-2.5058	0.0001	0.000967843	yes
XLOC_011001	0.334115	0.0001	XLOC_011001	Tubb6	chr18:67390730-67402749	WT	KO	OK	74.0251	93.3164	0.334115	2.25141	0.0001	0.000967843	yes
XLOC_011181	-0.532178	0.0001	XLOC_011181	Fgf1	chr18:38838670-38971274	WT	KO	OK	1.60807	1.112	-0.532178	-2.49261	0.0001	0.000967843	yes
XLOC_011301	-0.45248	0.0001	XLOC_011301	Katnal2	chr18:76975331-77047389	WT	KO	OK	5.81202	4.24734	-0.45248	-2.22074	0.0001	0.000967843	yes
XLOC_011472	0.691447	0.0001	XLOC_011472	Ctsf	chr19:4855128-4860912	WT	KO	OK	0.786869	1.27072	0.691447	2.22701	0.0001	0.000967843	yes
XLOC_012030	-0.383256	0.0001	XLOC_012030	Rorb	chr19:18930608-19111196	WT	KO	OK	1.87939	1.44094	-0.383256	-2.28054	0.0001	0.000967843	yes
XLOC_012129	-0.363547	0.0001	XLOC_012129	Hps1	chr19:42755069-42780438	WT	KO	OK	13.1962	10.2568	-0.363547	-2.25294	0.0001	0.000967843	yes
XLOC_012143	-0.351573	0.0001	XLOC_012143	Scd1	chr19:44394449-44407709	WT	KO	OK	6.77142	5.30696	-0.351573	-2.22414	0.0001	0.000967843	yes
XLOC_012347	0.363714	0.0001	XLOC_012347	Arl5b	chr2:15055258-15083323	WT	KO	OK	11.2918	14.5296	0.363714	2.16817	0.0001	0.000967843	yes
XLOC_012790	0.347904	0.0001	XLOC_012790	Phf21a	chr2:92183531-92364667	WT	KO	OK	7.60917	9.68427	0.347904	2.2807	0.0001	0.000967843	yes
XLOC_012832	0.35092	0.0001	XLOC_012832	Lgr4	chr2:109917646-110014257	WT	KO	OK	4.27376	5.45064	0.35092	2.18579	0.0001	0.000967843	yes
XLOC_013005	0.302064	0.0001	XLOC_013005	Plcb4	chr2:135658950-136014608	WT	KO	OK	28.1091	34.6559	0.302064	2.04521	0.0001	0.000967843	yes
XLOC_013378	0.361817	0.0001	XLOC_013378	Spopl	chr2:23506213-23572104	WT	KO	OK	8.44085	10.8469	0.361817	2.23717	0.0001	0.000967843	yes
XLOC_013506	-0.995055	0.0001	XLOC_013506	Phf19	chr2:34893754-34913976	WT	KO	OK	0.452009	0.226781	-0.995055	-2.63202	0.0001	0.000967843	yes
XLOC_013519	0.522302	0.0001	XLOC_013519	Lhx6	chr2:36081952-36105408	WT	KO	OK	1.48322	2.13027	0.522302	2.50532	0.0001	0.000967843	yes
XLOC_013630	1.59952	0.0001	XLOC_013630	Pde11a	chr2:75991131-76338653	WT	KO	OK	0.115681	0.350562	1.59952	2.75655	0.0001	0.000967843	yes
XLOC_013855	0.332437	0.0001	XLOC_013855	Pdhx	chr2:103021056-103073513	WT	KO	OK	16.5198	20.8007	0.332437	2.16425	0.0001	0.000967843	yes
XLOC_014010	0.348143	0.0001	XLOC_014010	Bub1	chr2:127800199-127831859	WT	KO	OK	26.3491	33.5404	0.348143	2.33596	0.0001	0.000967843	yes
XLOC_015198	-0.336015	0.0001	XLOC_015198	Cog6	chr3:52982121-53017223	WT	KO	OK	13.9418	11.045	-0.336015	-2.16289	0.0001	0.000967843	yes
XLOC_015227	-0.381488	0.0001	XLOC_015227	Plch1	chr3:63696105-63899463	WT	KO	OK	1.98313	1.52234	-0.381488	-2.14192	0.0001	0.000967843	yes
XLOC_015293	-0.541449	0.0001	XLOC_015293	Mab21l2	chr3:86224204-86782694	WT	KO	OK	16.8683	11.5899	-0.541449	-2.24837	0.0001	0.000967843	yes
XLOC_015339	2.12049	0.0001	XLOC_015339	Efna4	chr3:89333392-89338028	WT	KO	OK	0.136779	0.59477	2.12049	3.11654	0.0001	0.000967843	yes
XLOC_015510	0.40403	0.0001	XLOC_015510	Csf1	chr3:107741047-107760481	WT	KO	OK	2.32629	3.07814	0.40403	2.19808	0.0001	0.000967843	yes
XLOC_015649	-1.58461	0.0001	XLOC_015649	Gipc2	chr3:152093840-152165900	WT	KO	OK	1.13959	0.379957	-1.58461	-2.95501	0.0001	0.000967843	yes
XLOC_015808	0.423591	0.0001	XLOC_015808	Ggh	chr4:20042051-20066111	WT	KO	OK	7.12027	9.55015	0.423591	2.32961	0.0001	0.000967843	yes
XLOC_016069	-1.64655	0.0001	XLOC_016069	Cdcp2	chr4:107096890-107109871	WT	KO	OK	0.421197	0.134531	-1.64655	-2.6007	0.0001	0.000967843	yes
XLOC_016401	-0.325991	0.0001	XLOC_016401	Dffa	chr4:149104141-149120711	WT	KO	OK	25.5448	20.3784	-0.325991	-2.10522	0.0001	0.000967843	yes
XLOC_017191	0.935915	0.0001	XLOC_017191	Tmem88b	chr4:155781440-155785874	WT	KO	OK	0.2298	0.439631	0.935915	2.3117	0.0001	0.000967843	yes
XLOC_017542	-0.408191	0.0001	XLOC_017542	Smim20	chr5:53267056-53279464	WT	KO	OK	15.3952	11.6013	-0.408191	-2.28125	0.0001	0.000967843	yes
XLOC_017773	-0.363892	0.0001	XLOC_017773	Fam222a	chr5:114568250-114613269	WT	KO	OK	7.97677	6.19847	-0.363892	-2.21194	0.0001	0.000967843	yes
XLOC_017778	-1.44202	0.0001	XLOC_017778	Oasl1	chr5:114923239-114937911	WT	KO	OK	0.513739	0.189082	-1.44202	-2.76317	0.0001	0.000967843	yes
XLOC_017937	-0.367478	0.0001	XLOC_017937	Lrch4,Sap25	chr5:137629094-137642925	WT	KO	OK	16.3502	12.6736	-0.367478	-2.10631	0.0001	0.000967843	yes
XLOC_018157	-0.68517	0.0001	XLOC_018157	Rbks	chr5:31624226-31697610	WT	KO	OK	3.71112	2.30806	-0.68517	-2.32372	0.0001	0.000967843	yes
XLOC_018348	0.362212	0.0001	XLOC_018348	Scarb2	chr5:92441308-92505783	WT	KO	OK	55.7096	71.6089	0.362212	2.19739	0.0001	0.000967843	yes
XLOC_018386	-0.426849	0.0001	XLOC_018386	Klhl8	chr5:103862049-103911250	WT	KO	OK	2.80474	2.0864	-0.426849	-2.22168	0.0001	0.000967843	yes
XLOC_018411	0.912447	0.0001	XLOC_018411	Mfsd7a	chr5:108441053-108448893	WT	KO	OK	0.306909	0.577675	0.912447	2.20801	0.0001	0.000967843	yes
XLOC_018548	-0.354263	0.0001	XLOC_018548	Zcchc8	chr5:123698301-123721044	WT	KO	OK	10.7374	8.39951	-0.354263	-2.10007	0.0001	0.000967843	yes
XLOC_018985	0.321349	0.0001	XLOC_018985	Calu	chr6:29348105-29380513	WT	KO	OK	135.92	169.832	0.321349	2.16493	0.0001	0.000967843	yes
XLOC_019441	-0.479518	0.0001	XLOC_019441	Pianp	chr6:124996719-125003097	WT	KO	OK	3.76024	2.69691	-0.479518	-2.39687	0.0001	0.000967843	yes
XLOC_019809	-0.349326	0.0001	XLOC_019809	Rpia	chr6:70765718-70792175	WT	KO	OK	19.3084	15.1561	-0.349326	-2.21693	0.0001	0.000967843	yes
XLOC_019905	-0.453572	0.0001	XLOC_019905	-	chr6:88164880-88198534	WT	KO	OK	2.67831	1.95579	-0.453572	-2.18306	0.0001	0.000967843	yes
XLOC_020168	2.38709	0.0001	XLOC_020168	Igbp1b	chr6:138657091-138658444	WT	KO	OK	0.134189	0.701943	2.38709	3.23819	0.0001	0.000967843	yes
XLOC_020548	0.500091	0.0001	XLOC_020548	Prx	chr7:27499323-27520591	WT	KO	OK	0.74531	1.05409	0.500091	2.21534	0.0001	0.000967843	yes
XLOC_021275	0.406845	0.0001	XLOC_021275	Tspan4	chr7:141475235-141539857	WT	KO	OK	37.7109	49.9965	0.406845	2.25771	0.0001	0.000967843	yes
XLOC_021852	0.688473	0.0001	XLOC_021852	Ipw,Snord116l1	chr7:59619157-59681544	WT	KO	OK	9.56227	15.4103	0.688473	2.35969	0.0001	0.000967843	yes
XLOC_022359	0.593369	0.0001	XLOC_022359	Stk32c	chr7:139103637-139244045	WT	KO	OK	3.25352	4.9088	0.593369	2.31154	0.0001	0.000967843	yes
XLOC_022874	-0.319422	0.0001	XLOC_022874	Lsm4	chr8:70673190-70678756	WT	KO	OK	162.307	130.072	-0.319422	-2.14682	0.0001	0.000967843	yes
XLOC_023120	0.578729	0.0001	XLOC_023120	Mtss1l	chr8:110618580-110805924	WT	KO	OK	15.1479	22.6239	0.578729	2.43685	0.0001	0.000967843	yes
XLOC_023280	0.894995	0.0001	XLOC_023280	Tdrp	chr8:13952007-13974777	WT	KO	OK	0.393148	0.7311	0.894995	2.45397	0.0001	0.000967843	yes
XLOC_023337	-0.438717	0.0001	XLOC_023337	Letm2	chr8:25578233-25600781	WT	KO	OK	3.66012	2.7004	-0.438717	-2.14903	0.0001	0.000967843	yes
XLOC_024514	-0.538644	0.0001	XLOC_024514	Plscr4	chr9:92457368-92492516	WT	KO	OK	1.71545	1.18095	-0.538644	-2.21935	0.0001	0.000967843	yes
XLOC_024523	0.342814	0.0001	XLOC_024523	Gk5	chr9:96119366-96184600	WT	KO	OK	4.74713	6.02045	0.342814	2.09659	0.0001	0.000967843	yes
XLOC_024589	0.346703	0.0001	XLOC_024589	Hyal2	chr9:107568900-107572778	WT	KO	OK	13.1822	16.7632	0.346703	2.17421	0.0001	0.000967843	yes
XLOC_024687	4.09198	0.0001	XLOC_024687	Mobp	chr9:120149741-120181320	WT	KO	OK	0.0284642	0.485407	4.09198	2.55404	0.0001	0.000967843	yes
XLOC_024930	-0.67619	0.0001	XLOC_024930	Nlrx1	chr9:44252546-44268599	WT	KO	OK	0.644007	0.40303	-0.67619	-2.15511	0.0001	0.000967843	yes
XLOC_025077	0.389551	0.0001	XLOC_025077	Smad3	chr9:63646766-63757994	WT	KO	OK	1.83567	2.40471	0.389551	2.18079	0.0001	0.000967843	yes
XLOC_025591	-1.89239	0.0001	XLOC_025591	Rhox4b	chrX:37432493-37437278	WT	KO	OK	1.40478	0.378393	-1.89239	-3.1949	0.0001	0.000967843	yes
XLOC_025946	0.400257	0.0001	XLOC_025946	Usp51	chrX:152995757-153011367	WT	KO	OK	11.9391	15.7566	0.400257	2.37409	0.0001	0.000967843	yes
XLOC_026238	0.327345	0.0001	XLOC_026238	Bcap31	chrX:73686182-73716175	WT	KO	OK	84.7543	106.341	0.327345	2.19436	0.0001	0.000967843	yes
XLOC_026288	-0.3811	0.0001	XLOC_026288	Pet2	chrX:89403847-89409753	WT	KO	OK	5.22415	4.01137	-0.3811	-2.29457	0.0001	0.000967843	yes
XLOC_026448	0.413957	0.0001	XLOC_026448	Gpr173	chrX:152343558-152416702	WT	KO	OK	2.92518	3.89733	0.413957	2.24015	0.0001	0.000967843	yes
XLOC_000022	-1.65193	0.00015	XLOC_000022	Sulf1	chr1:12692429-12860574	WT	KO	OK	0.299723	0.095376	-1.65193	-2.55794	0.00015	0.00140671	yes
XLOC_000299	0.738224	0.00015	XLOC_000299	Espnl	chr1:91322074-91348303	WT	KO	OK	0.264299	0.440882	0.738224	2.23335	0.00015	0.00140671	yes
XLOC_000341	1.70195	0.00015	XLOC_000341	-	chr1:98589517-98765941	WT	KO	OK	0.202325	0.658244	1.70195	2.73601	0.00015	0.00140671	yes
XLOC_000433	-1.02595	0.00015	XLOC_000433	Tnni1	chr1:135793835-135810989	WT	KO	OK	1.36914	0.672366	-1.02595	-2.34455	0.00015	0.00140671	yes
XLOC_000889	0.628935	0.00015	XLOC_000889	Tmbim1	chr1:74285033-74353692	WT	KO	OK	8.92983	13.8093	0.628935	2.21818	0.00015	0.00140671	yes
XLOC_001070	-0.737797	0.00015	XLOC_001070	Optc	chr1:133897193-133909033	WT	KO	OK	2.01671	1.20933	-0.737797	-2.28672	0.00015	0.00140671	yes
XLOC_001771	-0.420892	0.00015	XLOC_001771	Icosl	chr10:78069303-78079534	WT	KO	OK	3.7369	2.79132	-0.420892	-2.20194	0.00015	0.00140671	yes
XLOC_001787	-0.349259	0.00015	XLOC_001787	Madcam1,Tpgs1	chr10:79664573-79676129	WT	KO	OK	27.6662	21.7176	-0.349259	-2.13983	0.00015	0.00140671	yes
XLOC_002138	-0.521657	0.00015	XLOC_002138	Ccdc28a	chr10:18213492-18235754	WT	KO	OK	9.24835	6.44213	-0.521657	-2.29146	0.00015	0.00140671	yes
XLOC_003018	0.452316	0.00015	XLOC_003018	Hist3h2ba	chr11:58948910-58949372	WT	KO	OK	18.7399	25.6406	0.452316	2.2654	0.00015	0.00140671	yes
XLOC_003219	-0.416764	0.00015	XLOC_003219	Rnmtl1	chr11:76243735-76250622	WT	KO	OK	9.13192	6.84075	-0.416764	-2.33645	0.00015	0.00140671	yes
XLOC_003667	0.340107	0.00015	XLOC_003667	Slc35e4	chr11:3907021-3914664	WT	KO	OK	6.75501	8.55083	0.340107	2.10458	0.00015	0.00140671	yes
XLOC_003971	-0.320449	0.00015	XLOC_003971	Cntrob	chr11:69299449-69323885	WT	KO	OK	10.4328	8.3548	-0.320449	-2.04856	0.00015	0.00140671	yes
XLOC_007355	0.325366	0.00015	XLOC_007355	Zdhhc20	chr14:57832701-57890305	WT	KO	OK	15.8288	19.8333	0.325366	2.15299	0.00015	0.00140671	yes
XLOC_008015	-0.468703	0.00015	XLOC_008015	Hoxc9	chr15:102975132-102984904	WT	KO	OK	10.1658	7.34597	-0.468703	-2.24815	0.00015	0.00140671	yes
XLOC_008552	-2.08826	0.00015	XLOC_008552	-	chr15:58662773-58665027	WT	KO	OK	0.342026	0.0804322	-2.08826	-2.94678	0.00015	0.00140671	yes
XLOC_009232	-1.45095	0.00015	XLOC_009232	-	chr16:55698093-55735841	WT	KO	OK	0.39569	0.144736	-1.45095	-2.48124	0.00015	0.00140671	yes
XLOC_009712	0.401078	0.00015	XLOC_009712	Fgd2	chr17:29360741-29379535	WT	KO	OK	3.15815	4.17032	0.401078	2.17806	0.00015	0.00140671	yes
XLOC_010005	0.458979	0.00015	XLOC_010005	Lbh	chr17:72918304-72941946	WT	KO	OK	1.42062	1.95273	0.458979	2.14548	0.00015	0.00140671	yes
XLOC_011448	0.365503	0.00015	XLOC_011448	1810055G02Rik	chr19:3708332-3717910	WT	KO	OK	18.6012	23.9646	0.365503	2.34761	0.00015	0.00140671	yes
XLOC_011759	-0.82031	0.00015	XLOC_011759	Kazald1	chr19:45075317-45079289	WT	KO	OK	1.73246	0.981126	-0.82031	-2.56486	0.00015	0.00140671	yes
XLOC_012172	0.493393	0.00015	XLOC_012172	Sh3pxd2a	chr19:47259893-47464666	WT	KO	OK	10.246	14.4238	0.493393	2.491	0.00015	0.00140671	yes
XLOC_012920	0.333802	0.00015	XLOC_012920	Casc4	chr2:121866856-121936301	WT	KO	OK	48.6623	61.3306	0.333802	2.23907	0.00015	0.00140671	yes
XLOC_012941	0.342997	0.00015	XLOC_012941	Galk2	chr2:125859108-126152004	WT	KO	OK	12.2609	15.5516	0.342997	2.13467	0.00015	0.00140671	yes
XLOC_013165	0.349078	0.00015	XLOC_013165	Fam83d	chr2:158768098-158786637	WT	KO	OK	11.9889	15.2708	0.349078	2.20721	0.00015	0.00140671	yes
XLOC_013266	1.07906	0.00015	XLOC_013266	Edn3	chr2:174760757-174784042	WT	KO	OK	0.242334	0.511971	1.07906	2.51246	0.00015	0.00140671	yes
XLOC_013814	0.325997	0.00015	XLOC_013814	Ptprj	chr2:90429755-90581579	WT	KO	OK	15.0762	18.8984	0.325997	2.13884	0.00015	0.00140671	yes
XLOC_013869	0.323666	0.00015	XLOC_013869	Eif3m	chr2:104886323-105017027	WT	KO	OK	115.279	144.272	0.323666	2.14154	0.00015	0.00140671	yes
XLOC_013962	0.460446	0.00015	XLOC_013962	Zscan29	chr2:121157426-121171149	WT	KO	OK	3.91036	5.38053	0.460446	2.27027	0.00015	0.00140671	yes
XLOC_014109	0.30697	0.00015	XLOC_014109	Sox12	chr2:152393611-152398046	WT	KO	OK	14.9478	18.492	0.30697	2.03792	0.00015	0.00140671	yes
XLOC_015033	-0.338975	0.00015	XLOC_015033	Trmt10a	chr3:138143537-138159820	WT	KO	OK	10.5655	8.35312	-0.338975	-2.17781	0.00015	0.00140671	yes
XLOC_015182	-0.374422	0.00015	XLOC_015182	Sclt1	chr3:41626704-41742514	WT	KO	OK	8.43239	6.50486	-0.374422	-2.2584	0.00015	0.00140671	yes
XLOC_015267	-0.692569	0.00015	XLOC_015267	Tmem144	chr3:79812573-79842946	WT	KO	OK	1.38578	0.857451	-0.692569	-2.30694	0.00015	0.00140671	yes
XLOC_015546	0.33405	0.00015	XLOC_015546	Cdc14a	chr3:116272552-116424032	WT	KO	OK	7.88067	9.93395	0.33405	2.15972	0.00015	0.00140671	yes
XLOC_015650	-0.451044	0.00015	XLOC_015650	Dnajb4	chr3:152183870-152210348	WT	KO	OK	2.59851	1.90084	-0.451044	-2.14891	0.00015	0.00140671	yes
XLOC_015902	0.348663	0.00015	XLOC_015902	Aldh1b1	chr4:45799021-45804608	WT	KO	OK	15.3989	19.6086	0.348663	2.24957	0.00015	0.00140671	yes
XLOC_016068	-0.564662	0.00015	XLOC_016068	Cyb5rl	chr4:107067006-107087961	WT	KO	OK	1.45477	0.983593	-0.564662	-2.28215	0.00015	0.00140671	yes
XLOC_016613	-0.3245	0.00015	XLOC_016613	Coro2a	chr4:46536936-46601929	WT	KO	OK	27.3337	21.828	-0.3245	-2.17549	0.00015	0.00140671	yes
XLOC_018342	-0.343905	0.00015	XLOC_018342	Naaa	chr5:92257659-92278181	WT	KO	OK	10.5867	8.34135	-0.343905	-2.12645	0.00015	0.00140671	yes
XLOC_019465	-2.16565	0.00015	XLOC_019465	-	chr6:127665129-127670759	WT	KO	OK	0.445777	0.0993553	-2.16565	-3.01487	0.00015	0.00140671	yes
XLOC_019722	0.308904	0.00015	XLOC_019722	Pdia4	chr6:47796140-47813512	WT	KO	OK	89.5553	110.938	0.308904	2.08978	0.00015	0.00140671	yes
XLOC_019885	-0.653967	0.00015	XLOC_019885	2310040G24Rik	chr6:86482543-86488469	WT	KO	OK	5.9733	3.79621	-0.653967	-2.15781	0.00015	0.00140671	yes
XLOC_019979	0.679987	0.00015	XLOC_019979	Vgll4	chr6:114643096-114921831	WT	KO	OK	8.47204	13.5733	0.679987	2.2411	0.00015	0.00140671	yes
XLOC_020047	1.06081	0.00015	XLOC_020047	Ptpn6	chr6:124720706-124738709	WT	KO	OK	0.312189	0.651259	1.06081	2.51222	0.00015	0.00140671	yes
XLOC_021901	1.60044	0.00015	XLOC_021901	-	chr7:71681677-71702356	WT	KO	OK	0.19508	0.591552	1.60044	2.33889	0.00015	0.00140671	yes
XLOC_022503	2.90691	0.00015	XLOC_022503	-	chr7:40039493-40040555	WT	KO	OK	0.148583	1.11439	2.90691	3.60619	0.00015	0.00140671	yes
XLOC_024624	0.330678	0.00015	XLOC_024624	Shisa5	chr9:109038566-109057792	WT	KO	OK	17.6163	22.1543	0.330678	2.11892	0.00015	0.00140671	yes
XLOC_024872	0.576829	0.00015	XLOC_024872	Slc37a2	chr9:37229148-37255738	WT	KO	OK	0.604383	0.901479	0.576829	2.29204	0.00015	0.00140671	yes
XLOC_026228	-0.346385	0.00015	XLOC_026228	Xlr3a	chrX:73086292-73097095	WT	KO	OK	19.1183	15.0375	-0.346385	-2.03857	0.00015	0.00140671	yes
XLOC_000998	-0.317772	0.0002	XLOC_000998	Pam	chr1:97821090-98095649	WT	KO	OK	18.3385	14.7131	-0.317772	-2.07749	0.0002	0.00181582	yes
XLOC_001171	0.321147	0.0002	XLOC_001171	Suco	chr1:161816111-161877240	WT	KO	OK	27.0387	33.78	0.321147	2.17728	0.0002	0.00181582	yes
XLOC_001702	-0.604839	0.0002	XLOC_001702	Pbld2	chr10:63024090-63058918	WT	KO	OK	1.7486	1.14978	-0.604839	-2.32751	0.0002	0.00181582	yes
XLOC_002224	-0.403449	0.0002	XLOC_002224	Lace1	chr10:42312584-42478565	WT	KO	OK	4.15137	3.13864	-0.403449	-2.17406	0.0002	0.00181582	yes
XLOC_002333	-0.316348	0.0002	XLOC_002333	Pcbp3	chr10:76761651-76962074	WT	KO	OK	306.187	245.899	-0.316348	-2.12562	0.0002	0.00181582	yes
XLOC_002336	0.324579	0.0002	XLOC_002336	Adarb1	chr10:77290616-77418273	WT	KO	OK	7.69049	9.63078	0.324579	2.11978	0.0002	0.00181582	yes
XLOC_002389	-0.317437	0.0002	XLOC_002389	Rexo1	chr10:80540925-80561751	WT	KO	OK	16.3167	13.094	-0.317437	-2.11695	0.0002	0.00181582	yes
XLOC_002540	-0.311712	0.0002	XLOC_002540	Mdm2	chr10:117688874-117710758	WT	KO	OK	51.3236	41.3507	-0.311712	-2.09818	0.0002	0.00181582	yes
XLOC_004079	-0.304552	0.0002	XLOC_004079	Vps53	chr11:76046225-76179630	WT	KO	OK	22.3474	18.0945	-0.304552	-2.00126	0.0002	0.00181582	yes
XLOC_004762	0.332776	0.0002	XLOC_004762	Pxdn	chr12:29937873-30017679	WT	KO	OK	71.1964	89.6671	0.332776	2.23013	0.0002	0.00181582	yes
XLOC_005296	-0.859139	0.0002	XLOC_005296	Cdkl1	chr12:69746764-69987002	WT	KO	OK	15.5533	8.57422	-0.859139	-2.33375	0.0002	0.00181582	yes
XLOC_005896	0.711412	0.0002	XLOC_005896	-	chr13:61069027-61084022	WT	KO	OK	0.204488	0.33483	0.711412	2.36397	0.0002	0.00181582	yes
XLOC_006271	-0.358722	0.0002	XLOC_006271	1110007C09Rik	chr13:49202948-49216026	WT	KO	OK	31.0057	24.1799	-0.358722	-2.16215	0.0002	0.00181582	yes
XLOC_006546	-0.371715	0.0002	XLOC_006546	Itga1,Pelo	chr13:114958080-115102154	WT	KO	OK	37.5392	29.0126	-0.371715	-2.1892	0.0002	0.00181582	yes
XLOC_007218	0.539154	0.0002	XLOC_007218	4930503E14Rik,Gm8267	chr14:44162867-44724987	WT	KO	OK	12.3748	17.9821	0.539154	2.16556	0.0002	0.00181582	yes
XLOC_007390	0.326976	0.0002	XLOC_007390	Fzd3	chr14:65192440-65262463	WT	KO	OK	5.43052	6.81194	0.326976	2.17589	0.0002	0.00181582	yes
XLOC_007519	0.325499	0.0002	XLOC_007519	Tmtc4	chr14:122918974-122983261	WT	KO	OK	12.9887	16.2761	0.325499	2.12717	0.0002	0.00181582	yes
XLOC_007698	0.605171	0.0002	XLOC_007698	Baalc	chr15:38933278-38952916	WT	KO	OK	0.511773	0.778488	0.605171	2.18255	0.0002	0.00181582	yes
XLOC_007735	-2.32338	0.0002	XLOC_007735	-	chr15:58620407-58647140	WT	KO	OK	0.353435	0.0706156	-2.32338	-2.86893	0.0002	0.00181582	yes
XLOC_007918	3.33397	0.0002	XLOC_007918	-	chr15:91240640-91261539	WT	KO	OK	0.047048	0.474424	3.33397	3.74765	0.0002	0.00181582	yes
XLOC_008099	0.331919	0.0002	XLOC_008099	Lrp12	chr15:39870583-39944025	WT	KO	OK	13.1925	16.6052	0.331919	2.1788	0.0002	0.00181582	yes
XLOC_008648	0.427423	0.0002	XLOC_008648	4930562C15Rik	chr16:4835415-4874068	WT	KO	OK	0.376695	0.50659	0.427423	2.06152	0.0002	0.00181582	yes
XLOC_008957	0.474664	0.0002	XLOC_008957	Cbr3	chr16:93683218-93690991	WT	KO	OK	4.86	6.75343	0.474664	2.32736	0.0002	0.00181582	yes
XLOC_010044	-0.326998	0.0002	XLOC_010044	Prkce	chr17:86165175-86657919	WT	KO	OK	5.92322	4.72195	-0.326998	-2.07133	0.0002	0.00181582	yes
XLOC_010597	-0.332937	0.0002	XLOC_010597	Dhx57	chr17:80238302-80297476	WT	KO	OK	15.9008	12.624	-0.332937	-2.13781	0.0002	0.00181582	yes
XLOC_010846	0.334712	0.0002	XLOC_010846	Reep2	chr18:34840588-34847489	WT	KO	OK	26.8137	33.8154	0.334712	2.1774	0.0002	0.00181582	yes
XLOC_010986	-0.338122	0.0002	XLOC_010986	Wdr7	chr18:63708694-63989802	WT	KO	OK	5.73319	4.53535	-0.338122	-2.17689	0.0002	0.00181582	yes
XLOC_011061	-0.512275	0.0002	XLOC_011061	Crem	chr18:3266353-3366863	WT	KO	OK	3.45081	2.41942	-0.512275	-2.28926	0.0002	0.00181582	yes
XLOC_011178	-0.679335	0.0002	XLOC_011178	Pcdh12	chr18:38267091-38284401	WT	KO	OK	0.512714	0.320166	-0.679335	-2.37699	0.0002	0.00181582	yes
XLOC_012687	0.317061	0.0002	XLOC_012687	Tnks1bp1	chr2:85048020-85073057	WT	KO	OK	11.8915	14.8143	0.317061	2.11204	0.0002	0.00181582	yes
XLOC_012917	0.399243	0.0002	XLOC_012917	Serf2	chr2:121449197-121458440	WT	KO	OK	33.8012	44.5775	0.399243	2.15329	0.0002	0.00181582	yes
XLOC_012970	0.344284	0.0002	XLOC_012970	Stk35	chr2:129798368-129832285	WT	KO	OK	10.0466	12.7543	0.344284	2.22373	0.0002	0.00181582	yes
XLOC_013626	0.319687	0.0002	XLOC_013626	Nfe2l2	chr2:75675518-75704641	WT	KO	OK	15.358	19.1677	0.319687	2.07072	0.0002	0.00181582	yes
XLOC_014069	-0.604034	0.0002	XLOC_014069	Gm5535	chr2:144033101-144191629	WT	KO	OK	6.73396	4.43035	-0.604034	-2.25368	0.0002	0.00181582	yes
XLOC_014093	0.342421	0.0002	XLOC_014093	Apmap	chr2:150583077-150608573	WT	KO	OK	17.8328	22.6099	0.342421	2.22304	0.0002	0.00181582	yes
XLOC_014158	0.708902	0.0002	XLOC_014158	5430405H02Rik	chr2:156840006-156862945	WT	KO	OK	5.42007	8.85943	0.708902	2.18101	0.0002	0.00181582	yes
XLOC_015654	0.434386	0.0002	XLOC_015654	St6galnac5	chr3:152817111-152982238	WT	KO	OK	2.68186	3.62409	0.434386	1.97669	0.0002	0.00181582	yes
XLOC_015755	-1.4237	0.0002	XLOC_015755	-	chr3:134199869-134213461	WT	KO	OK	0.406725	0.151609	-1.4237	-2.45751	0.0002	0.00181582	yes
XLOC_015765	2.85086	0.0002	XLOC_015765	-	chr3:156236094-156239418	WT	KO	OK	0.0384629	0.277483	2.85086	3.51506	0.0002	0.00181582	yes
XLOC_015936	0.442212	0.0002	XLOC_015936	Tmem38b	chr4:53825993-53862018	WT	KO	OK	2.04516	2.77873	0.442212	2.21944	0.0002	0.00181582	yes
XLOC_019152	-2.26005	0.0002	XLOC_019152	6430584L05Rik	chr6:55396886-55412285	WT	KO	OK	0.317668	0.0663178	-2.26005	-3.3503	0.0002	0.00181582	yes
XLOC_019350	0.360493	0.0002	XLOC_019350	Arpc4,Ttll3	chr6:113366640-113414571	WT	KO	OK	43.086	55.3166	0.360493	2.09969	0.0002	0.00181582	yes
XLOC_019643	0.536561	0.0002	XLOC_019643	Copg2	chr6:30733505-30896794	WT	KO	OK	65.2322	94.62	0.536561	2.2679	0.0002	0.00181582	yes
XLOC_019967	0.321318	0.0002	XLOC_019967	Srgap3	chr6:112717966-112947644	WT	KO	OK	12.9644	16.1986	0.321318	2.15439	0.0002	0.00181582	yes
XLOC_020049	-0.334246	0.0002	XLOC_020049	Eno2	chr6:124760054-124769566	WT	KO	OK	26.3117	20.8704	-0.334246	-2.18607	0.0002	0.00181582	yes
XLOC_020302	0.517536	0.0002	XLOC_020302	Cacng8	chr7:3372136-3416627	WT	KO	OK	2.61994	3.75046	0.517536	2.07207	0.0002	0.00181582	yes
XLOC_020441	-0.737255	0.0002	XLOC_020441	Zfp296	chr7:19577286-19580656	WT	KO	OK	1.78328	1.06975	-0.737255	-2.41147	0.0002	0.00181582	yes
XLOC_021605	0.32816	0.0002	XLOC_021605	Ltbp4	chr7:27305092-27339670	WT	KO	OK	20.4923	25.7263	0.32816	2.18042	0.0002	0.00181582	yes
XLOC_022868	2.12214	0.0002	XLOC_022868	Comp	chr8:70373547-70382066	WT	KO	OK	0.0746765	0.325096	2.12214	3.00482	0.0002	0.00181582	yes
XLOC_023245	0.803055	0.0002	XLOC_023245	BC068157	chr8:4166563-4217499	WT	KO	OK	1.40399	2.44966	0.803055	2.34691	0.0002	0.00181582	yes
XLOC_024047	0.742651	0.0002	XLOC_024047	Phxr4	chr9:13296706-13479169	WT	KO	OK	0.639528	1.07009	0.742651	2.1752	0.0002	0.00181582	yes
XLOC_024400	0.885208	0.0002	XLOC_024400	Igdcc3	chr9:65141188-65186911	WT	KO	OK	0.298762	0.551822	0.885208	2.46192	0.0002	0.00181582	yes
XLOC_000152	0.306669	0.00025	XLOC_000152	Bmpr2	chr1:59764278-59878081	WT	KO	OK	20.8535	25.7926	0.306669	2.07381	0.00025	0.00221544	yes
XLOC_001847	-0.314679	0.00025	XLOC_001847	Cactin	chr10:81321102-81326251	WT	KO	OK	15.7933	12.6983	-0.314679	-2.02557	0.00025	0.00221544	yes
XLOC_001864	-0.312659	0.00025	XLOC_001864	Tdg	chr10:82629837-82690650	WT	KO	OK	86.5668	69.6999	-0.312659	-2.10648	0.00025	0.00221544	yes
XLOC_002121	0.38173	0.00025	XLOC_002121	Rab32	chr10:10545004-10558207	WT	KO	OK	5.03106	6.55498	0.38173	2.15327	0.00025	0.00221544	yes
XLOC_002229	-0.79412	0.00025	XLOC_002229	-	chr10:43740015-43743066	WT	KO	OK	1.18483	0.683283	-0.79412	-2.15377	0.00025	0.00221544	yes
XLOC_002391	-0.339224	0.00025	XLOC_002391	Abhd17a	chr10:80583648-80590341	WT	KO	OK	22.9877	18.171	-0.339224	-2.11418	0.00025	0.00221544	yes
XLOC_004484	-0.395562	0.00025	XLOC_004484	Rnf157	chr11:116336127-116413063	WT	KO	OK	3.95664	3.00781	-0.395562	-2.22226	0.00025	0.00221544	yes
XLOC_004670	-0.878501	0.00025	XLOC_004670	-	chr11:106390745-106392661	WT	KO	OK	0.828707	0.45076	-0.878501	-2.25849	0.00025	0.00221544	yes
XLOC_005655	0.379935	0.00025	XLOC_005655	Gng4	chr13:13783659-13827895	WT	KO	OK	3.91134	5.08976	0.379935	2.06776	0.00025	0.00221544	yes
XLOC_005732	1.37655	0.00025	XLOC_005732	Hist1h1a	chr13:23763667-23767481	WT	KO	OK	0.801435	2.0809	1.37655	2.26952	0.00025	0.00221544	yes
XLOC_006341	0.397032	0.00025	XLOC_006341	Gas1	chr13:60174404-60177535	WT	KO	OK	2.27447	2.99501	0.397032	2.09982	0.00025	0.00221544	yes
XLOC_006544	-0.582398	0.00025	XLOC_006544	Fst	chr13:114452261-114459005	WT	KO	OK	2.06295	1.37775	-0.582398	-2.22483	0.00025	0.00221544	yes
XLOC_007408	2.67661	0.00025	XLOC_007408	Nefm	chr14:68119544-68131371	WT	KO	OK	0.0455591	0.291283	2.67661	3.27889	0.00025	0.00221544	yes
XLOC_007715	-2.28813	0.00025	XLOC_007715	2310069G16Rik	chr15:44671855-44805982	WT	KO	OK	1.08679	0.22251	-2.28813	-2.58308	0.00025	0.00221544	yes
XLOC_010241	-0.410415	0.00025	XLOC_010241	AI413582	chr17:27563768-27566269	WT	KO	OK	25.8421	19.4438	-0.410415	-2.16175	0.00025	0.00221544	yes
XLOC_010854	-0.362228	0.00025	XLOC_010854	Cxxc5	chr18:35828101-35861688	WT	KO	OK	38.6294	30.0522	-0.362228	-2.23863	0.00025	0.00221544	yes
XLOC_011370	-1.63599	0.00025	XLOC_011370	-	chr18:30537076-30538993	WT	KO	OK	0.438137	0.140971	-1.63599	-2.58652	0.00025	0.00221544	yes
XLOC_012161	0.566215	0.00025	XLOC_012161	Psd	chr19:46304736-46338660	WT	KO	OK	14.4376	21.3768	0.566215	2.05935	0.00025	0.00221544	yes
XLOC_013016	0.295143	0.00025	XLOC_013016	Snrpb2	chr2:143063068-143072052	WT	KO	OK	57.9658	71.1244	0.295143	1.95738	0.00025	0.00221544	yes
XLOC_013220	0.458352	0.00025	XLOC_013220	Trp53rk	chr2:166793766-166799492	WT	KO	OK	0.917738	1.26095	0.458352	2.10741	0.00025	0.00221544	yes
XLOC_014049	0.318827	0.00025	XLOC_014049	Gpcpd1	chr2:132529040-132578248	WT	KO	OK	18.4257	22.9827	0.318827	2.12015	0.00025	0.00221544	yes
XLOC_014092	0.364515	0.00025	XLOC_014092	Zfp345	chr2:150470064-150485243	WT	KO	OK	4.11987	5.30412	0.364515	2.02577	0.00025	0.00221544	yes
XLOC_014134	0.306255	0.00025	XLOC_014134	Eif2s2	chr2:154871409-154892906	WT	KO	OK	150.774	186.431	0.306255	2.07057	0.00025	0.00221544	yes
XLOC_014637	-0.326641	0.00025	XLOC_014637	Ccdc169,Spg20	chr3:55112081-55172936	WT	KO	OK	12.3942	9.88304	-0.326641	-2.11143	0.00025	0.00221544	yes
XLOC_015397	-0.379552	0.00025	XLOC_015397	Cgn	chr3:94759909-94786515	WT	KO	OK	2.36002	1.81409	-0.379552	-2.11331	0.00025	0.00221544	yes
XLOC_015971	3.59668	0.00025	XLOC_015971	-	chr4:68124714-68142680	WT	KO	OK	0.0653215	0.790249	3.59668	3.352	0.00025	0.00221544	yes
XLOC_016026	-0.596029	0.00025	XLOC_016026	-	chr4:95057870-95067320	WT	KO	OK	0.346368	0.229148	-0.596029	-2.08828	0.00025	0.00221544	yes
XLOC_016173	0.791591	0.00025	XLOC_016173	Mycl	chr4:122996098-123002480	WT	KO	OK	0.302688	0.523948	0.791591	2.24244	0.00025	0.00221544	yes
XLOC_016556	-0.439995	0.00025	XLOC_016556	Fam219a	chr4:41517436-41569613	WT	KO	OK	13.4357	9.90392	-0.439995	-2.23564	0.00025	0.00221544	yes
XLOC_017558	0.342257	0.00025	XLOC_017558	Klf3	chr5:64801890-64833043	WT	KO	OK	17.3509	21.9963	0.342257	2.00842	0.00025	0.00221544	yes
XLOC_018472	-0.353115	0.00025	XLOC_018472	Mmab	chr5:114431033-114444051	WT	KO	OK	6.33997	4.96351	-0.353115	-2.03579	0.00025	0.00221544	yes
XLOC_019211	1.48643	0.00025	XLOC_019211	Capg	chr6:72544390-72562983	WT	KO	OK	0.235641	0.660254	1.48643	2.24127	0.00025	0.00221544	yes
XLOC_019560	0.350711	0.00025	XLOC_019560	Klhl42	chr6:147091074-147112778	WT	KO	OK	5.00503	6.38235	0.350711	2.26011	0.00025	0.00221544	yes
XLOC_020595	0.320351	0.00025	XLOC_020595	Zfp568	chr7:29983954-30028282	WT	KO	OK	10.025	12.5176	0.320351	2.11813	0.00025	0.00221544	yes
XLOC_023489	1.03204	0.00025	XLOC_023489	Plvap	chr8:71487669-71511811	WT	KO	OK	0.82373	1.68446	1.03204	2.21373	0.00025	0.00221544	yes
XLOC_024280	-0.872192	0.00025	XLOC_024280	-	chr9:46510431-46545716	WT	KO	OK	0.530513	0.289828	-0.872192	-2.33339	0.00025	0.00221544	yes
XLOC_024283	0.310746	0.00025	XLOC_024283	Cadm1	chr9:47530351-47853385	WT	KO	OK	66.3269	82.2685	0.310746	2.09072	0.00025	0.00221544	yes
XLOC_025220	0.531528	0.00025	XLOC_025220	Trf	chr9:103208875-103230443	WT	KO	OK	1.40557	2.0317	0.531528	2.24888	0.00025	0.00221544	yes
XLOC_025656	0.307854	0.00025	XLOC_025656	Gm364	chrX:57409148-57488771	WT	KO	OK	38.4787	47.6315	0.307854	2.05516	0.00025	0.00221544	yes
XLOC_026090	-0.307764	0.00025	XLOC_026090	2016-09-06	chrX:36910833-36991767	WT	KO	OK	23.7971	19.2255	-0.307764	-2.05355	0.00025	0.00221544	yes
XLOC_000950	-1.94748	0.0003	XLOC_000950	Ecel1	chr1:87147654-87156356	WT	KO	OK	0.266447	0.0690811	-1.94748	-2.82494	0.0003	0.00261164	yes
XLOC_001057	-1.35567	0.0003	XLOC_001057	Cdk18	chr1:132113546-132139685	WT	KO	OK	0.295264	0.115375	-1.35567	-2.45227	0.0003	0.00261164	yes
XLOC_002247	-0.33812	0.0003	XLOC_002247	Tbc1d32	chr10:56014293-56228689	WT	KO	OK	4.1612	3.29181	-0.33812	-2.0644	0.0003	0.00261164	yes
XLOC_002273	-0.58248	0.0003	XLOC_002273	Hkdc1	chr10:62383136-62422457	WT	KO	OK	1.29578	0.865338	-0.58248	-2.06851	0.0003	0.00261164	yes
XLOC_003148	-0.52093	0.0003	XLOC_003148	Zfp3	chr11:70763595-70776226	WT	KO	OK	2.87056	2.00056	-0.52093	-2.19115	0.0003	0.00261164	yes
XLOC_003482	0.421567	0.0003	XLOC_003482	Arl4d	chr11:101658083-101667832	WT	KO	OK	5.27936	7.07107	0.421567	2.21434	0.0003	0.00261164	yes
XLOC_006964	-0.722852	0.0003	XLOC_006964	Clu	chr14:65968482-65981545	WT	KO	OK	1.16782	0.707578	-0.722852	-2.1345	0.0003	0.00261164	yes
XLOC_007019	0.353601	0.0003	XLOC_007019	Enox1	chr14:77156508-77721763	WT	KO	OK	4.77194	6.09732	0.353601	2.10088	0.0003	0.00261164	yes
XLOC_009982	0.320298	0.0003	XLOC_009982	Man2a1	chr17:64601648-64755110	WT	KO	OK	32.8181	40.9764	0.320298	2.16704	0.0003	0.00261164	yes
XLOC_010858	0.334754	0.0003	XLOC_010858	Cystm1	chr18:36348456-36402921	WT	KO	OK	46.2617	58.3434	0.334754	2.11189	0.0003	0.00261164	yes
XLOC_011480	0.610725	0.0003	XLOC_011480	Gal3st3	chr19:5298330-5308739	WT	KO	OK	0.811565	1.23928	0.610725	2.16601	0.0003	0.00261164	yes
XLOC_011727	-0.576649	0.0003	XLOC_011727	Frat1	chr19:41829969-41832583	WT	KO	OK	1.1718	0.785717	-0.576649	-2.07257	0.0003	0.00261164	yes
XLOC_012624	0.307897	0.0003	XLOC_012624	Dync1i2	chr2:71211705-71263302	WT	KO	OK	69.3912	85.8995	0.307897	2.0826	0.0003	0.00261164	yes
XLOC_012980	0.322374	0.0003	XLOC_012980	Ptpra	chr2:130450085-130576135	WT	KO	OK	41.0761	51.361	0.322374	1.96814	0.0003	0.00261164	yes
XLOC_013087	0.463466	0.0003	XLOC_013087	H13	chr2:152669408-152708668	WT	KO	OK	28.8479	39.777	0.463466	2.13879	0.0003	0.00261164	yes
XLOC_013102	0.327828	0.0003	XLOC_013102	Dnmt3b	chr2:153649377-153727286	WT	KO	OK	5.59013	7.0163	0.327828	2.05886	0.0003	0.00261164	yes
XLOC_013216	0.32325	0.0003	XLOC_013216	Ncoa3	chr2:165992617-166073242	WT	KO	OK	12.1684	15.2244	0.32325	2.1634	0.0003	0.00261164	yes
XLOC_013590	0.347754	0.0003	XLOC_013590	Scn3a	chr2:65457117-65567511	WT	KO	OK	1.39407	1.77406	0.347754	2.05807	0.0003	0.00261164	yes
XLOC_014025	0.92568	0.0003	XLOC_014025	Cpxm1	chr2:130390774-130397629	WT	KO	OK	0.32389	0.615256	0.92568	2.20247	0.0003	0.00261164	yes
XLOC_014033	0.381402	0.0003	XLOC_014033	4930402H24Rik	chr2:130706192-130840329	WT	KO	OK	9.16453	11.9378	0.381402	2.12223	0.0003	0.00261164	yes
XLOC_014168	0.347321	0.0003	XLOC_014168	Blcap	chr2:157556361-157570353	WT	KO	OK	32.9085	41.866	0.347321	2.05333	0.0003	0.00261164	yes
XLOC_014482	0.898145	0.0003	XLOC_014482	-	chr2:164874763-164878066	WT	KO	OK	0.238441	0.444374	0.898145	2.27275	0.0003	0.00261164	yes
XLOC_017058	-0.762696	0.0003	XLOC_017058	Rnf186	chr4:138961014-138968397	WT	KO	OK	1.17861	0.694668	-0.762696	-2.14547	0.0003	0.00261164	yes
XLOC_017781	-0.647568	0.0003	XLOC_017781	Cabp1	chr5:115168690-115206718	WT	KO	OK	3.50349	2.23648	-0.647568	-2.27919	0.0003	0.00261164	yes
XLOC_018508	0.307366	0.0003	XLOC_018508	Tpcn1	chr5:120534155-120588667	WT	KO	OK	10.8778	13.4607	0.307366	2.02854	0.0003	0.00261164	yes
XLOC_019006	-0.673314	0.0003	XLOC_019006	2210408F21Rik	chr6:31219851-31342161	WT	KO	OK	6.61658	4.14902	-0.673314	-1.99957	0.0003	0.00261164	yes
XLOC_019018	-0.576302	0.0003	XLOC_019018	Agbl3	chr6:34780417-34859459	WT	KO	OK	2.35846	1.58177	-0.576302	-2.03715	0.0003	0.00261164	yes
XLOC_020387	0.380818	0.0003	XLOC_020387	Slc8a2	chr7:16130299-16160511	WT	KO	OK	2.55544	3.32739	0.380818	2.18278	0.0003	0.00261164	yes
XLOC_020580	-2.4612	0.0003	XLOC_020580	Lgals7	chr7:28863918-28866284	WT	KO	OK	1.35467	0.246003	-2.4612	-2.49354	0.0003	0.00261164	yes
XLOC_021772	0.680435	0.0003	XLOC_021772	Fcgrt	chr7:45092992-45103822	WT	KO	OK	0.907233	1.45395	0.680435	2.19002	0.0003	0.00261164	yes
XLOC_001237	0.324597	0.00035	XLOC_001237	Vangl2	chr1:172000954-172027353	WT	KO	OK	13.9214	17.434	0.324597	2.07039	0.00035	0.0029872	yes
XLOC_001844	-0.518958	0.00035	XLOC_001844	Matk,Zfr2	chr10:81233162-81263707	WT	KO	OK	2.13112	1.48725	-0.518958	-2.02806	0.00035	0.0029872	yes
XLOC_002394	0.317993	0.00035	XLOC_002394	Mob3a	chr10:80685252-80701820	WT	KO	OK	7.1224	8.87876	0.317993	1.94742	0.00035	0.0029872	yes
XLOC_002804	0.461964	0.00035	XLOC_002804	Aebp1	chr11:5861547-5878256	WT	KO	OK	13.5388	18.6486	0.461964	2.04196	0.00035	0.0029872	yes
XLOC_003238	-0.42104	0.00035	XLOC_003238	Tlcd1	chr11:78178148-78180819	WT	KO	OK	8.49163	6.34228	-0.42104	-1.91323	0.00035	0.0029872	yes
XLOC_004078	0.329979	0.00035	XLOC_004078	Fam101b	chr11:76019194-76027782	WT	KO	OK	4.61729	5.80392	0.329979	1.94395	0.00035	0.0029872	yes
XLOC_005232	-0.312264	0.00035	XLOC_005232	Hdac9	chr12:34047581-34917095	WT	KO	OK	8.96705	7.22186	-0.312264	-1.98827	0.00035	0.0029872	yes
XLOC_007661	-0.580888	0.00035	XLOC_007661	Cdh18	chr15:23036440-23474418	WT	KO	OK	1.33178	0.890364	-0.580888	-2.15907	0.00035	0.0029872	yes
XLOC_008429	1.43598	0.00035	XLOC_008429	C1ql4	chr15:99083817-99088410	WT	KO	OK	0.28086	0.759912	1.43598	2.0253	0.00035	0.0029872	yes
XLOC_009683	2.57915	0.00035	XLOC_009683	Itpr3	chr17:27057303-27122223	WT	KO	OK	0.205373	1.22729	2.57915	0.934177	0.00035	0.0029872	yes
XLOC_009692	-0.390427	0.00035	XLOC_009692	Scube3,Zfp523	chr17:28142525-28205886	WT	KO	OK	8.2038	6.25871	-0.390427	-2.00113	0.00035	0.0029872	yes
XLOC_011903	0.780494	0.00035	XLOC_011903	Cdc42ep2	chr19:5917555-5924816	WT	KO	OK	0.777844	1.33612	0.780494	2.21041	0.00035	0.0029872	yes
XLOC_012436	-4.15659	0.00035	XLOC_012436	Gbgt1	chr2:28479403-28506092	WT	KO	OK	0.962529	0.0539705	-4.15659	-2.83622	0.00035	0.0029872	yes
XLOC_012957	0.434275	0.00035	XLOC_012957	Bcl2l11	chr2:128126037-128162547	WT	KO	OK	1.10787	1.49699	0.434275	2.04309	0.00035	0.0029872	yes
XLOC_013586	0.352129	0.00035	XLOC_013586	Grb14	chr2:64912472-65022766	WT	KO	OK	9.2772	11.8418	0.352129	2.14014	0.00035	0.0029872	yes
XLOC_013612	0.31704	0.00035	XLOC_013612	Ola1	chr2:73092800-73214447	WT	KO	OK	93.1794	116.08	0.31704	2.08099	0.00035	0.0029872	yes
XLOC_013926	-1.57857	0.00035	XLOC_013926	Fsip1	chr2:118204887-118256966	WT	KO	OK	0.504947	0.169063	-1.57857	-2.04586	0.00035	0.0029872	yes
XLOC_013951	0.349891	0.00035	XLOC_013951	Tmem87a	chr2:120355308-120504919	WT	KO	OK	23.0108	29.3265	0.349891	2.06645	0.00035	0.0029872	yes
XLOC_014236	0.312336	0.00035	XLOC_014236	Kcnb1	chr2:167095848-167191637	WT	KO	OK	3.53149	4.38511	0.312336	2.03161	0.00035	0.0029872	yes
XLOC_014671	-1.13699	0.00035	XLOC_014671	Mlf1	chr3:67374096-67400000	WT	KO	OK	0.985815	0.448258	-1.13699	-2.21046	0.00035	0.0029872	yes
XLOC_014854	0.501006	0.00035	XLOC_014854	Hist2h2be	chr3:96221120-96223738	WT	KO	OK	1.37548	1.94658	0.501006	2.20539	0.00035	0.0029872	yes
XLOC_014990	-0.319235	0.00035	XLOC_014990	Camk2d	chr3:126596360-126846316	WT	KO	OK	24.4739	19.6157	-0.319235	-2.13728	0.00035	0.0029872	yes
XLOC_015932	0.311316	0.00035	XLOC_015932	Slc44a1	chr4:53440329-53622478	WT	KO	OK	24.6605	30.5996	0.311316	2.08469	0.00035	0.0029872	yes
XLOC_016238	-0.312903	0.00035	XLOC_016238	Pef1	chr4:130107555-130128134	WT	KO	OK	22.279	17.9351	-0.312903	-1.9757	0.00035	0.0029872	yes
XLOC_016713	0.300552	0.00035	XLOC_016713	Nfib	chr4:82289844-82506641	WT	KO	OK	20.4305	25.1625	0.300552	2.03452	0.00035	0.0029872	yes
XLOC_016906	0.997287	0.00035	XLOC_016906	Bmp8a	chr4:123309842-123343252	WT	KO	OK	0.170577	0.340513	0.997287	2.21023	0.00035	0.0029872	yes
XLOC_017181	0.67467	0.00035	XLOC_017181	Plch2	chr4:154983114-155010984	WT	KO	OK	0.286429	0.457206	0.67467	2.15262	0.00035	0.0029872	yes
XLOC_017597	1.1405	0.00035	XLOC_017597	Pdgfra	chr5:75152290-75198204	WT	KO	OK	0.819234	1.80607	1.1405	1.5956	0.00035	0.0029872	yes
XLOC_021188	0.315658	0.00035	XLOC_021188	Tacc2	chr7:130577483-130764784	WT	KO	OK	25.7437	32.0401	0.315658	2.10765	0.00035	0.0029872	yes
XLOC_022859	0.424027	0.00035	XLOC_022859	Hapln4	chr8:70083528-70091056	WT	KO	OK	1.43082	1.91968	0.424027	2.08848	0.00035	0.0029872	yes
XLOC_022907	0.770524	0.00035	XLOC_022907	Klf2	chr8:72319061-72321654	WT	KO	OK	0.622121	1.06127	0.770524	2.18172	0.00035	0.0029872	yes
XLOC_023536	-0.344541	0.00035	XLOC_023536	Cc2d1a	chr8:84132827-84147921	WT	KO	OK	8.21074	6.46644	-0.344541	-2.14338	0.00035	0.0029872	yes
XLOC_024253	0.418064	0.00035	XLOC_024253	Dpagt1,H2afx	chr9:44325665-44344228	WT	KO	OK	63.1439	84.3686	0.418064	2.01205	0.00035	0.0029872	yes
XLOC_025709	1.48806	0.00035	XLOC_025709	Tktl1	chrX:74177258-74208498	WT	KO	OK	0.107753	0.302258	1.48806	2.38716	0.00035	0.0029872	yes
XLOC_000231	-2.79044	0.0004	XLOC_000231	Sgpp2	chr1:78310345-78488897	WT	KO	OK	4.49685	0.649984	-2.79044	-3.09194	0.0004	0.00335592	yes
XLOC_001871	-0.297224	0.0004	XLOC_001871	A230046K03Rik	chr10:83543903-83596562	WT	KO	OK	23.5652	19.1778	-0.297224	-2.00607	0.0004	0.00335592	yes
XLOC_001918	-0.305834	0.0004	XLOC_001918	Cep83	chr10:94688789-94790336	WT	KO	OK	31.2162	25.2531	-0.305834	-2.03915	0.0004	0.00335592	yes
XLOC_002064	0.30166	0.0004	XLOC_002064	Cd63	chr10:128908918-128912818	WT	KO	OK	118.71	146.318	0.30166	2.01982	0.0004	0.00335592	yes
XLOC_002195	-0.612577	0.0004	XLOC_002195	A830082N09Rik	chr10:33987215-33995055	WT	KO	OK	0.314045	0.205394	-0.612577	-2.03838	0.0004	0.00335592	yes
XLOC_002400	-0.306543	0.0004	XLOC_002400	Timm13	chr10:80879815-80900969	WT	KO	OK	57.1822	46.2362	-0.306543	-2.01321	0.0004	0.00335592	yes
XLOC_002464	-0.314088	0.0004	XLOC_002464	Slc25a3	chr10:91116577-91123963	WT	KO	OK	266.134	214.067	-0.314088	-2.13232	0.0004	0.00335592	yes
XLOC_002522	-0.305493	0.0004	XLOC_002522	Tbc1d15	chr10:115196784-115251493	WT	KO	OK	33.4678	27.081	-0.305493	-2.05603	0.0004	0.00335592	yes
XLOC_002937	1.43758	0.0004	XLOC_002937	Gfpt2	chr11:49794154-49838620	WT	KO	OK	0.110248	0.298626	1.43758	2.52797	0.0004	0.00335592	yes
XLOC_003106	-0.307321	0.0004	XLOC_003106	Trappc1	chr11:69323985-69325793	WT	KO	OK	58.3722	47.173	-0.307321	-1.95356	0.0004	0.00335592	yes
XLOC_003305	-0.335216	0.0004	XLOC_003305	Synrg	chr11:83964430-84044576	WT	KO	OK	3.50787	2.78056	-0.335216	-2.07358	0.0004	0.00335592	yes
XLOC_007878	-0.41624	0.0004	XLOC_007878	Pnpla3	chr15:84167781-84189630	WT	KO	OK	5.291	3.96494	-0.41624	-1.87514	0.0004	0.00335592	yes
XLOC_009297	0.353413	0.0004	XLOC_009297	Nrip1	chr16:76287475-76373391	WT	KO	OK	3.92635	5.01622	0.353413	2.05596	0.0004	0.00335592	yes
XLOC_009500	0.607484	0.0004	XLOC_009500	Dynlt1f	chr17:6601670-6607899	WT	KO	OK	4.09293	6.23599	0.607484	2.09362	0.0004	0.00335592	yes
XLOC_009750	0.352879	0.0004	XLOC_009750	Adamts10	chr17:33523916-33553782	WT	KO	OK	2.41422	3.08321	0.352879	1.99514	0.0004	0.00335592	yes
XLOC_009792	0.310733	0.0004	XLOC_009792	Clic1,Ddah2	chr17:35049590-35062117	WT	KO	OK	176.23	218.584	0.310733	2.06851	0.0004	0.00335592	yes
XLOC_012072	0.295291	0.0004	XLOC_012072	Sgms1	chr19:32122726-32388586	WT	KO	OK	11.2614	13.8192	0.295291	1.91232	0.0004	0.00335592	yes
XLOC_012312	-0.369488	0.0004	XLOC_012312	4930412O13Rik	chr2:9881245-9889540	WT	KO	OK	3.12957	2.42247	-0.369488	-1.98435	0.0004	0.00335592	yes
XLOC_012674	0.299928	0.0004	XLOC_012674	Zc3h15	chr2:83644577-83664616	WT	KO	OK	85.841	105.677	0.299928	2.02543	0.0004	0.00335592	yes
XLOC_013116	1.16841	0.0004	XLOC_013116	-	chr2:154285525-154288511	WT	KO	OK	0.176002	0.395588	1.16841	2.49196	0.0004	0.00335592	yes
XLOC_015815	1.26489	0.0004	XLOC_015815	-	chr4:23260762-23377434	WT	KO	OK	0.518975	1.24714	1.26489	2.26707	0.0004	0.00335592	yes
XLOC_016097	-0.394604	0.0004	XLOC_016097	Bend5	chr4:110397697-111663024	WT	KO	OK	4.91252	3.73695	-0.394604	-2.00721	0.0004	0.00335592	yes
XLOC_016193	-0.698602	0.0004	XLOC_016193	Epha10	chr4:124881784-124917800	WT	KO	OK	1.19982	0.739289	-0.698602	-2.19542	0.0004	0.00335592	yes
XLOC_018547	-0.441497	0.0004	XLOC_018547	Clip1	chr5:123577760-123684570	WT	KO	OK	8.39667	6.18305	-0.441497	-2.10499	0.0004	0.00335592	yes
XLOC_019247	-0.369234	0.0004	XLOC_019247	Dysf	chr6:84008554-84211059	WT	KO	OK	5.53646	4.28629	-0.369234	-2.11224	0.0004	0.00335592	yes
XLOC_019302	-0.323395	0.0004	XLOC_019302	Hdac11	chr6:91156814-91174683	WT	KO	OK	9.49884	7.59135	-0.323395	-1.97944	0.0004	0.00335592	yes
XLOC_024485	0.353897	0.0004	XLOC_024485	Sh3bgrl2	chr9:83548291-83601516	WT	KO	OK	2.95486	3.77633	0.353897	1.99918	0.0004	0.00335592	yes
XLOC_024787	0.586599	0.0004	XLOC_024787	Col5a3	chr9:20770049-20815034	WT	KO	OK	0.459919	0.690662	0.586599	2.10124	0.0004	0.00335592	yes
XLOC_025034	-0.385677	0.0004	XLOC_025034	Ppcdc	chr9:57412547-57440114	WT	KO	OK	3.50835	2.68536	-0.385677	-1.96926	0.0004	0.00335592	yes
XLOC_026027	0.485887	0.0004	XLOC_026027	Porcn	chrX:8193843-8206525	WT	KO	OK	1.58736	2.22301	0.485887	1.9724	0.0004	0.00335592	yes
XLOC_000196	-0.487499	0.00045	XLOC_000196	Rufy4	chr1:74124713-74148536	WT	KO	OK	2.72879	1.94634	-0.487499	-2.09055	0.00045	0.00372268	yes
XLOC_001017	0.300725	0.00045	XLOC_001017	Ralb	chr1:119470304-119504782	WT	KO	OK	20.1273	24.7921	0.300725	1.96523	0.00045	0.00372268	yes
XLOC_002128	-0.334086	0.00045	XLOC_002128	Phactr2	chr10:13207715-13474396	WT	KO	OK	3.436	2.72573	-0.334086	-2.09481	0.00045	0.00372268	yes
XLOC_002233	-0.307459	0.00045	XLOC_002233	Lin28b	chr10:45376509-45486624	WT	KO	OK	18.5448	14.9854	-0.307459	-2.05287	0.00045	0.00372268	yes
XLOC_002488	-0.308156	0.00045	XLOC_002488	Mrpl42	chr10:95480805-95501987	WT	KO	OK	163.335	131.921	-0.308156	-2.04269	0.00045	0.00372268	yes
XLOC_003051	0.722015	0.00045	XLOC_003051	Specc1	chr11:61956762-62223013	WT	KO	OK	0.160233	0.264302	0.722015	2.04488	0.00045	0.00372268	yes
XLOC_003564	-0.589811	0.00045	XLOC_003564	Cd300a	chr11:114890040-114904651	WT	KO	OK	0.676417	0.449432	-0.589811	-2.15804	0.00045	0.00372268	yes
XLOC_004411	-0.63927	0.00045	XLOC_004411	Pecam1	chr11:106654198-106723785	WT	KO	OK	1.77493	1.13957	-0.63927	-2.11555	0.00045	0.00372268	yes
XLOC_005309	3.24283	0.00045	XLOC_005309	Rtn1	chr12:72211748-72409054	WT	KO	OK	0.028686	0.271557	3.24283	1.66918	0.00045	0.00372268	yes
XLOC_005769	-0.293611	0.00045	XLOC_005769	Wrnip1	chr13:32802029-32822610	WT	KO	OK	25.7373	20.9979	-0.293611	-1.9361	0.00045	0.00372268	yes
XLOC_008275	0.296755	0.00045	XLOC_008275	Sun2	chr15:79724064-79742555	WT	KO	OK	20.9386	25.7205	0.296755	1.98227	0.00045	0.00372268	yes
XLOC_009221	0.378223	0.00045	XLOC_009221	-	chr16:47636446-47700114	WT	KO	OK	2.91717	3.79156	0.378223	2.01961	0.00045	0.00372268	yes
XLOC_011540	-0.358913	0.00045	XLOC_011540	Bscl2,Hnrnpul2	chr19:8809074-8848683	WT	KO	OK	62.1769	48.4826	-0.358913	-1.99234	0.00045	0.00372268	yes
XLOC_012641	-0.951658	0.00045	XLOC_012641	-	chr2:73949070-73968188	WT	KO	OK	2.98062	1.54109	-0.951658	-2.16495	0.00045	0.00372268	yes
XLOC_013324	0.298223	0.00045	XLOC_013324	Polr3k	chr2:181864359-181870826	WT	KO	OK	16.0308	19.712	0.298223	1.95309	0.00045	0.00372268	yes
XLOC_013924	0.473473	0.00045	XLOC_013924	2810405F15Rik	chr2:116067618-116076096	WT	KO	OK	0.513665	0.713197	0.473473	2.03014	0.00045	0.00372268	yes
XLOC_017448	-0.367908	0.00045	XLOC_017448	Mapre3	chr5:30814586-30866398	WT	KO	OK	6.15654	4.77074	-0.367908	-2.02134	0.00045	0.00372268	yes
XLOC_017450	-0.505127	0.00045	XLOC_017450	Agbl5	chr5:30888851-30907788	WT	KO	OK	10.4103	7.33509	-0.505127	-2.05118	0.00045	0.00372268	yes
XLOC_017522	0.3243	0.00045	XLOC_017522	Cc2d2a	chr5:43662255-43740971	WT	KO	OK	3.16171	3.95864	0.3243	1.97326	0.00045	0.00372268	yes
XLOC_018525	0.319062	0.00045	XLOC_018525	Aldh2	chr5:121567686-121593824	WT	KO	OK	15.1038	18.8423	0.319062	2.04848	0.00045	0.00372268	yes
XLOC_019924	-0.29806	0.00045	XLOC_019924	Nup210	chr6:91013064-91116826	WT	KO	OK	30.6948	24.9654	-0.29806	-2.00661	0.00045	0.00372268	yes
XLOC_020601	0.311791	0.00045	XLOC_020601	Clip3	chr7:30291383-30308369	WT	KO	OK	31.3399	38.9006	0.311791	2.07155	0.00045	0.00372268	yes
XLOC_024121	-0.377616	0.00045	XLOC_024121	Bbs9	chr9:22475714-22888716	WT	KO	OK	3.96745	3.05378	-0.377616	-2.00573	0.00045	0.00372268	yes
XLOC_025552	0.45781	0.00045	XLOC_025552	Gm5124	chrX:21360864-21364624	WT	KO	OK	2.10255	2.88775	0.45781	2.0735	0.00045	0.00372268	yes
XLOC_026371	1.18903	0.00045	XLOC_026371	Nap1l3	chrX:122394560-122397385	WT	KO	OK	0.146619	0.33429	1.18903	2.28496	0.00045	0.00372268	yes
XLOC_001743	-0.313881	0.0005	XLOC_001743	Mcm3ap	chr10:76449080-76515861	WT	KO	OK	14.5217	11.6824	-0.313881	-1.99455	0.0005	0.00409287	yes
XLOC_002154	-0.302371	0.0005	XLOC_002154	Tbpl1	chr10:22645010-22732789	WT	KO	OK	36.3723	29.495	-0.302371	-2.02759	0.0005	0.00409287	yes
XLOC_002319	-0.797498	0.0005	XLOC_002319	Gstt2	chr10:75831451-75835708	WT	KO	OK	1.2854	0.739549	-0.797498	-2.05765	0.0005	0.00409287	yes
XLOC_003892	-0.298882	0.0005	XLOC_003892	Rnf187	chr11:58932287-58938906	WT	KO	OK	240.34	195.368	-0.298882	-2.01976	0.0005	0.00409287	yes
XLOC_004809	-0.373609	0.0005	XLOC_004809	Nubpl	chr12:52097745-52310959	WT	KO	OK	11.6177	8.96712	-0.373609	-2.09177	0.0005	0.00409287	yes
XLOC_008776	0.300801	0.0005	XLOC_008776	Dlg1	chr16:31663335-31873356	WT	KO	OK	24.7753	30.5189	0.300801	2.02702	0.0005	0.00409287	yes
XLOC_013170	0.336675	0.0005	XLOC_013170	Plcg1	chr2:160731263-160872990	WT	KO	OK	21.0317	26.5598	0.336675	2.05248	0.0005	0.00409287	yes
XLOC_013818	0.364699	0.0005	XLOC_013818	Slc39a13	chr2:91061719-91070392	WT	KO	OK	4.23653	5.45501	0.364699	2.02357	0.0005	0.00409287	yes
XLOC_014242	0.310454	0.0005	XLOC_014242	Tmem189	chr2:167643224-167661544	WT	KO	OK	28.1305	34.8846	0.310454	2.03062	0.0005	0.00409287	yes
XLOC_014828	-0.379669	0.0005	XLOC_014828	Lysmd1	chr3:95134087-95142360	WT	KO	OK	4.62159	3.55222	-0.379669	-2.06612	0.0005	0.00409287	yes
XLOC_016156	0.495467	0.0005	XLOC_016156	Ccdc23	chr4:119195309-119201298	WT	KO	OK	5.59393	7.8862	0.495467	2.10231	0.0005	0.00409287	yes
XLOC_017156	-0.328531	0.0005	XLOC_017156	Per3	chr4:151003654-151044665	WT	KO	OK	3.36491	2.67963	-0.328531	-1.97737	0.0005	0.00409287	yes
XLOC_017970	-0.343289	0.0005	XLOC_017970	Mafk	chr5:139791535-139802652	WT	KO	OK	7.53108	5.93631	-0.343289	-2.07739	0.0005	0.00409287	yes
XLOC_019146	0.621855	0.0005	XLOC_019146	Mturn	chr6:54681623-54703855	WT	KO	OK	0.255953	0.393873	0.621855	1.9025	0.0005	0.00409287	yes
XLOC_020596	0.297084	0.0005	XLOC_020596	Zfp260	chr7:30095075-30107614	WT	KO	OK	12.8525	15.7914	0.297084	1.94836	0.0005	0.00409287	yes
XLOC_022357	-0.399832	0.0005	XLOC_022357	Mapk1ip1	chr7:138835817-138846267	WT	KO	OK	6.25512	4.74104	-0.399832	-2.0982	0.0005	0.00409287	yes
XLOC_022392	-0.876795	0.0005	XLOC_022392	Sigirr	chr7:141091174-141100546	WT	KO	OK	0.795152	0.433021	-0.876795	-2.1698	0.0005	0.00409287	yes
XLOC_023098	0.335159	0.0005	XLOC_023098	Sntb2	chr8:106935710-107019716	WT	KO	OK	7.80518	9.84636	0.335159	1.9888	0.0005	0.00409287	yes
XLOC_024369	-0.294641	0.0005	XLOC_024369	Adpgk	chr9:59291561-59316200	WT	KO	OK	28.0831	22.8954	-0.294641	-1.95101	0.0005	0.00409287	yes
XLOC_000562	-0.304033	0.00055	XLOC_000562	Arhgap30	chr1:171388803-171410283	WT	KO	OK	22.6558	18.3509	-0.304033	-2.02087	0.00055	0.00444079	yes
XLOC_001145	0.309975	0.00055	XLOC_001145	Qsox1	chr1:155778154-155812899	WT	KO	OK	21.553	26.7189	0.309975	2.03672	0.00055	0.00444079	yes
XLOC_001305	-0.300699	0.00055	XLOC_001305	Mia3	chr1:183326235-183369977	WT	KO	OK	53.863	43.7291	-0.300699	-1.94513	0.00055	0.00444079	yes
XLOC_002974	0.295401	0.00055	XLOC_002974	2016-09-08	chr11:53519735-53544183	WT	KO	OK	23.1689	28.4335	0.295401	1.99651	0.00055	0.00444079	yes
XLOC_004122	-0.304347	0.00055	XLOC_004122	5730455P16Rik	chr11:80360491-80378029	WT	KO	OK	8.53018	6.90782	-0.304347	-1.94169	0.00055	0.00444079	yes
XLOC_007115	-0.389642	0.00055	XLOC_007115	Saysd1	chr14:20075635-20083172	WT	KO	OK	3.24249	2.47506	-0.389642	-1.95294	0.00055	0.00444079	yes
XLOC_008557	0.305988	0.00055	XLOC_008557	-	chr15:70410304-70419957	WT	KO	OK	6.80434	8.41197	0.305988	2.02691	0.00055	0.00444079	yes
XLOC_009956	0.703131	0.00055	XLOC_009956	Tnfaip8l1	chr17:56162490-56173955	WT	KO	OK	0.545316	0.887793	0.703131	2.12166	0.00055	0.00444079	yes
XLOC_010131	-0.339695	0.00055	XLOC_010131	Prdm9	chr17:15543074-15564353	WT	KO	OK	8.06471	6.3728	-0.339695	-2.02741	0.00055	0.00444079	yes
XLOC_013028	-0.3361	0.00055	XLOC_013028	Dtd1	chr2:144599952-144768747	WT	KO	OK	17.5311	13.8878	-0.3361	-2.0275	0.00055	0.00444079	yes
XLOC_013125	0.289069	0.00055	XLOC_013125	Itch	chr2:155133480-155226857	WT	KO	OK	13.2009	16.1296	0.289069	1.91	0.00055	0.00444079	yes
XLOC_013860	0.311186	0.00055	XLOC_013860	Caprin1	chr2:103762944-103797640	WT	KO	OK	117.191	145.402	0.311186	2.00993	0.00055	0.00444079	yes
XLOC_013996	0.291367	0.00055	XLOC_013996	Sppl2a	chr2:126890391-126933528	WT	KO	OK	10.9984	13.4598	0.291367	1.91472	0.00055	0.00444079	yes
XLOC_014521	-0.309168	0.00055	XLOC_014521	Pkia	chr3:7366603-7445365	WT	KO	OK	12.4283	10.031	-0.309168	-2.00636	0.00055	0.00444079	yes
XLOC_014867	-0.632892	0.00055	XLOC_014867	Ankrd34a	chr3:96596228-96599792	WT	KO	OK	1.03501	0.667458	-0.632892	-2.12699	0.00055	0.00444079	yes
XLOC_015678	1.01556	0.00055	XLOC_015678	-	chr3:28258560-28261098	WT	KO	OK	0.213091	0.430802	1.01556	2.16248	0.00055	0.00444079	yes
XLOC_017516	0.483109	0.00055	XLOC_017516	Otop1	chr5:38277089-38304217	WT	KO	OK	0.98292	1.37388	0.483109	2.02286	0.00055	0.00444079	yes
XLOC_017574	-0.283463	0.00055	XLOC_017574	Slc30a9	chr5:67306956-67356145	WT	KO	OK	38.3166	31.4816	-0.283463	-1.90546	0.00055	0.00444079	yes
XLOC_017770	-0.307931	0.00055	XLOC_017770	Ube3b	chr5:114380606-114421166	WT	KO	OK	9.81158	7.92579	-0.307931	-2.00678	0.00055	0.00444079	yes
XLOC_020374	-0.502022	0.00055	XLOC_020374	Pla2g4c	chr7:13312215-13371181	WT	KO	OK	1.43003	1.00977	-0.502022	-2.03156	0.00055	0.00444079	yes
XLOC_020563	0.391989	0.00055	XLOC_020563	Eid2b	chr7:28277705-28282457	WT	KO	OK	2.88445	3.78498	0.391989	2.0064	0.00055	0.00444079	yes
XLOC_020914	0.37712	0.00055	XLOC_020914	Gdpd5	chr7:99381511-99461122	WT	KO	OK	2.08757	2.71122	0.37712	2.0249	0.00055	0.00444079	yes
XLOC_023191	0.761656	0.00055	XLOC_023191	Cpne7	chr8:123117355-123135185	WT	KO	OK	0.421155	0.714041	0.761656	2.13811	0.00055	0.00444079	yes
XLOC_023708	-0.311251	0.00055	XLOC_023708	Cmc2	chr8:116888684-116921436	WT	KO	OK	17.6474	14.2228	-0.311251	-1.90764	0.00055	0.00444079	yes
XLOC_023807	0.552355	0.00055	XLOC_023807	-	chr8:13690487-13698977	WT	KO	OK	0.246533	0.361535	0.552355	2.03212	0.00055	0.00444079	yes
XLOC_000393	0.311334	0.0006	XLOC_000393	Slc41a1	chr1:131827977-131848878	WT	KO	OK	5.64485	7.00444	0.311334	1.97884	0.0006	0.00478965	yes
XLOC_001277	0.312921	0.0006	XLOC_001277	Akt3	chr1:176814659-177259072	WT	KO	OK	54.3332	67.4938	0.312921	2.01357	0.0006	0.00478965	yes
XLOC_003101	-0.354222	0.0006	XLOC_003101	Per1	chr11:69095109-69109958	WT	KO	OK	2.99382	2.34204	-0.354222	-2.03774	0.0006	0.00478965	yes
XLOC_003451	2.6575	0.0006	XLOC_003451	Fkbp10	chr11:100415693-100457024	WT	KO	OK	0.625259	3.94499	2.6575	2.85839	0.0006	0.00478965	yes
XLOC_004409	-0.321383	0.0006	XLOC_004409	Ern1	chr11:106392720-106487882	WT	KO	OK	9.78362	7.82986	-0.321383	-1.91868	0.0006	0.00478965	yes
XLOC_004849	-0.386103	0.0006	XLOC_004849	Atp5s	chr12:69724933-69746350	WT	KO	OK	6.58594	5.03952	-0.386103	-2.00798	0.0006	0.00478965	yes
XLOC_006511	0.285751	0.0006	XLOC_006511	Pik3r1	chr13:101680760-101768217	WT	KO	OK	8.87685	10.8213	0.285751	1.89835	0.0006	0.00478965	yes
XLOC_008219	0.393797	0.0006	XLOC_008219	Dgat1,Scrt1	chr15:76502013-76522929	WT	KO	OK	14.5202	19.0773	0.393797	1.94441	0.0006	0.00478965	yes
XLOC_011305	-0.32877	0.0006	XLOC_011305	Haus1	chr18:77756264-77767780	WT	KO	OK	35.9694	28.6394	-0.32877	-2.0179	0.0006	0.00478965	yes
XLOC_012064	0.312258	0.0006	XLOC_012064	Gldc	chr19:30098440-30175441	WT	KO	OK	7.58861	9.4224	0.312258	1.987	0.0006	0.00478965	yes
XLOC_012442	0.309299	0.0006	XLOC_012442	Ttf1	chr2:29060238-29087650	WT	KO	OK	5.16932	6.40533	0.309299	1.9281	0.0006	0.00478965	yes
XLOC_012469	1.13946	0.0006	XLOC_012469	Prrx2	chr2:30845366-30881247	WT	KO	OK	0.400396	0.88207	1.13946	2.13115	0.0006	0.00478965	yes
XLOC_012816	0.317367	0.0006	XLOC_012816	Lmo2	chr2:103957994-103982334	WT	KO	OK	15.4673	19.273	0.317367	1.97516	0.0006	0.00478965	yes
XLOC_014131	0.43068	0.0006	XLOC_014131	Snta1	chr2:154376313-154421352	WT	KO	OK	2.20386	2.97051	0.43068	1.94504	0.0006	0.00478965	yes
XLOC_016384	-1.43808	0.0006	XLOC_016384	Gm13247	chr4:146501999-146546873	WT	KO	OK	0.265892	0.0981299	-1.43808	-2.08863	0.0006	0.00478965	yes
XLOC_017271	-0.796122	0.0006	XLOC_017271	-	chr4:114128555-114129467	WT	KO	OK	2.17512	1.25264	-0.796122	-2.16944	0.0006	0.00478965	yes
XLOC_022214	0.298088	0.0006	XLOC_022214	Dkk3	chr7:112116018-112159057	WT	KO	OK	104.91	128.988	0.298088	2.01594	0.0006	0.00478965	yes
XLOC_023105	0.291374	0.0006	XLOC_023105	Zfhx3	chr8:108703320-108961636	WT	KO	OK	3.87061	4.73687	0.291374	1.92798	0.0006	0.00478965	yes
XLOC_024433	0.293538	0.0006	XLOC_024433	Adam10	chr9:70679000-70780229	WT	KO	OK	26.8742	32.9381	0.293538	1.97824	0.0006	0.00478965	yes
XLOC_024638	-0.93104	0.0006	XLOC_024638	Kif9	chr9:110476775-110525174	WT	KO	OK	0.376135	0.197276	-0.93104	-1.88401	0.0006	0.00478965	yes
XLOC_025391	-0.661751	0.0006	XLOC_025391	-	chr9:25100778-25101360	WT	KO	OK	5.17583	3.2717	-0.661751	-2.0304	0.0006	0.00478965	yes
XLOC_002819	-2.26622	0.00065	XLOC_002819	1700042O10Rik	chr11:11814001-11898144	WT	KO	OK	1.08106	0.224723	-2.26622	-2.54263	0.00065	0.00511979	yes
XLOC_002860	0.833398	0.00065	XLOC_002860	Gpr75	chr11:30885357-30893725	WT	KO	OK	0.281411	0.50144	0.833398	2.13419	0.00065	0.00511979	yes
XLOC_003208	0.33222	0.00065	XLOC_003208	Slc43a2	chr11:75531693-75577769	WT	KO	OK	1.68278	2.11854	0.33222	1.92432	0.00065	0.00511979	yes
XLOC_003458	0.523702	0.00065	XLOC_003458	Stat5a	chr11:100859350-100885169	WT	KO	OK	0.781285	1.12321	0.523702	1.9572	0.00065	0.00511979	yes
XLOC_005491	-0.312043	0.00065	XLOC_005491	Ppp1r13b	chr12:111828457-111908055	WT	KO	OK	5.78387	4.65891	-0.312043	-1.92926	0.00065	0.00511979	yes
XLOC_008417	-0.395851	0.00065	XLOC_008417	Rnd1	chr15:98669204-98677461	WT	KO	OK	3.17871	2.41595	-0.395851	-1.93629	0.00065	0.00511979	yes
XLOC_009843	0.325875	0.00065	XLOC_009843	Gabbr1	chr17:37045965-37074305	WT	KO	OK	10.6349	13.33	0.325875	2.07819	0.00065	0.00511979	yes
XLOC_010607	-0.93764	0.00065	XLOC_010607	-	chr17:83555687-83564338	WT	KO	OK	1.02083	0.532959	-0.93764	-2.15608	0.00065	0.00511979	yes
XLOC_011821	1.16025	0.00065	XLOC_011821	Gfra1	chr19:58231353-58455398	WT	KO	OK	0.671768	1.50137	1.16025	2.02346	0.00065	0.00511979	yes
XLOC_012965	0.298181	0.00065	XLOC_012965	Slc20a1	chr2:129182533-129211617	WT	KO	OK	41.7482	51.3333	0.298181	1.97303	0.00065	0.00511979	yes
XLOC_012971	0.991168	0.00065	XLOC_012971	Tgm3	chr2:130012339-130050399	WT	KO	OK	0.1598	0.317649	0.991168	2.11	0.00065	0.00511979	yes
XLOC_013355	0.29541	0.00065	XLOC_013355	Fam188a	chr2:12347263-12419460	WT	KO	OK	27.9397	34.2886	0.29541	1.95767	0.00065	0.00511979	yes
XLOC_013427	0.325347	0.00065	XLOC_013427	Agpat2	chr2:26593056-26604417	WT	KO	OK	9.74463	12.2097	0.325347	1.93167	0.00065	0.00511979	yes
XLOC_013575	0.298956	0.00065	XLOC_013575	Ly75	chr2:60292100-60383313	WT	KO	OK	6.68597	8.22544	0.298956	1.96034	0.00065	0.00511979	yes
XLOC_014145	0.284077	0.00065	XLOC_014145	Eif6	chr2:155819836-155826925	WT	KO	OK	43.2137	52.6184	0.284077	1.87922	0.00065	0.00511979	yes
XLOC_016422	0.399289	0.00065	XLOC_016422	Gpr153	chr4:152274088-152285338	WT	KO	OK	1.33329	1.75842	0.399289	1.97586	0.00065	0.00511979	yes
XLOC_016522	-0.450978	0.00065	XLOC_016522	Pm20d2	chr4:33170405-33189737	WT	KO	OK	0.77655	0.568083	-0.450978	-1.9204	0.00065	0.00511979	yes
XLOC_017881	-1.05608	0.00065	XLOC_017881	Gpr133	chr5:129096749-129204599	WT	KO	OK	0.355178	0.170818	-1.05608	-2.31782	0.00065	0.00511979	yes
XLOC_017982	-0.32472	0.00065	XLOC_017982	Ap5z1	chr5:142462285-142478715	WT	KO	OK	9.0822	7.25171	-0.32472	-2.03805	0.00065	0.00511979	yes
XLOC_018289	-0.35204	0.00065	XLOC_018289	Aasdh	chr5:76873730-76905517	WT	KO	OK	4.37159	3.42504	-0.35204	-1.96869	0.00065	0.00511979	yes
XLOC_018601	0.598282	0.00065	XLOC_018601	Fzd9	chr5:135248937-135251047	WT	KO	OK	1.01633	1.53863	0.598282	2.17849	0.00065	0.00511979	yes
XLOC_019650	0.300304	0.00065	XLOC_019650	Podxl	chr6:31519492-31563937	WT	KO	OK	18.8454	23.2063	0.300304	2.01707	0.00065	0.00511979	yes
XLOC_021230	0.343428	0.00065	XLOC_021230	Gpr123	chr7:139834173-139878271	WT	KO	OK	2.01753	2.55978	0.343428	1.92734	0.00065	0.00511979	yes
XLOC_025648	-0.310654	0.00065	XLOC_025648	Ddx26b	chrX:56454721-56507843	WT	KO	OK	8.45853	6.81991	-0.310654	-1.92985	0.00065	0.00511979	yes
XLOC_025939	0.307932	0.00065	XLOC_025939	Hsd17b10	chrX:152001895-152004442	WT	KO	OK	42.9346	53.1502	0.307932	1.97976	0.00065	0.00511979	yes
XLOC_000328	-0.389008	0.0007	XLOC_000328	D2hgdh	chr1:93825239-93852174	WT	KO	OK	2.64416	2.01922	-0.389008	-1.97101	0.0007	0.00542418	yes
XLOC_000923	0.450699	0.0007	XLOC_000923	Dock10	chr1:80501067-80758553	WT	KO	OK	0.466297	0.63729	0.450699	1.9239	0.0007	0.00542418	yes
XLOC_001374	2.06767	0.0007	XLOC_001374	-	chr1:45908069-45941198	WT	KO	OK	0.110946	0.465093	2.06767	2.55816	0.0007	0.00542418	yes
XLOC_001947	-0.292121	0.0007	XLOC_001947	Slc6a15	chr10:103367120-103419380	WT	KO	OK	26.3203	21.4958	-0.292121	-1.93905	0.0007	0.00542418	yes
XLOC_002315	-0.331943	0.0007	XLOC_002315	Ddt	chr10:75771232-75773374	WT	KO	OK	47.8441	38.0105	-0.331943	-2.01643	0.0007	0.00542418	yes
XLOC_002442	-0.281929	0.0007	XLOC_002442	Rtcb	chr10:85938636-85957793	WT	KO	OK	78.9376	64.9255	-0.281929	-1.8998	0.0007	0.00542418	yes
XLOC_002521	-0.318	0.0007	XLOC_002521	Tph2	chr10:115078640-115185022	WT	KO	OK	12.4974	10.0252	-0.318	-1.88376	0.0007	0.00542418	yes
XLOC_008030	0.399978	0.0007	XLOC_008030	C7	chr15:4987778-5063813	WT	KO	OK	1.60798	2.12171	0.399978	1.91415	0.0007	0.00542418	yes
XLOC_010737	-2.81144	0.0007	XLOC_010737	-	chr17:73264766-73267148	WT	KO	OK	0.30774	0.0438387	-2.81144	-3.04456	0.0007	0.00542418	yes
XLOC_012676	-0.317414	0.0007	XLOC_012676	Fam171b	chr2:83812727-83881411	WT	KO	OK	10.5911	8.49944	-0.317414	-1.98279	0.0007	0.00542418	yes
XLOC_012870	0.29004	0.0007	XLOC_012870	Fam98b	chr2:117231285-117271540	WT	KO	OK	36.1786	44.2346	0.29004	1.92214	0.0007	0.00542418	yes
XLOC_013259	0.294116	0.0007	XLOC_013259	Vapb	chr2:173737570-173784336	WT	KO	OK	16.0178	19.64	0.294116	1.97933	0.0007	0.00542418	yes
XLOC_014023	0.30485	0.0007	XLOC_014023	Snrpb	chr2:130171635-130179364	WT	KO	OK	157.653	194.747	0.30485	2.05978	0.0007	0.00542418	yes
XLOC_014081	0.421716	0.0007	XLOC_014081	-	chr2:147687850-147701517	WT	KO	OK	1.90826	2.55616	0.421716	2.0398	0.0007	0.00542418	yes
XLOC_014710	-0.525541	0.0007	XLOC_014710	Lrba	chr3:86224204-86782694	WT	KO	OK	10.8493	7.53696	-0.525541	-2.03305	0.0007	0.00542418	yes
XLOC_014889	-0.34937	0.0007	XLOC_014889	Wars2	chr3:99141072-99223193	WT	KO	OK	2.29203	1.79908	-0.34937	-1.89399	0.0007	0.00542418	yes
XLOC_015557	-0.413167	0.0007	XLOC_015557	Rwdd3	chr3:121155174-121171695	WT	KO	OK	4.14484	3.11266	-0.413167	-1.93388	0.0007	0.00542418	yes
XLOC_015642	1.03431	0.0007	XLOC_015642	4930503B20Rik	chr3:146641931-146686470	WT	KO	OK	0.477573	0.978133	1.03431	2.04873	0.0007	0.00542418	yes
XLOC_015729	-0.612303	0.0007	XLOC_015729	-	chr3:95311677-95314030	WT	KO	OK	1.06942	0.699562	-0.612303	-2.02136	0.0007	0.00542418	yes
XLOC_016944	-0.381009	0.0007	XLOC_016944	Adc	chr4:128931262-128962432	WT	KO	OK	5.438	4.17584	-0.381009	-1.89609	0.0007	0.00542418	yes
XLOC_017134	-2.11104	0.0007	XLOC_017134	-	chr4:148310979-148313255	WT	KO	OK	0.581855	0.134687	-2.11104	-2.2857	0.0007	0.00542418	yes
XLOC_017691	-0.566169	0.0007	XLOC_017691	Agpat9	chr5:100845911-100899102	WT	KO	OK	1.11998	0.756443	-0.566169	-2.04173	0.0007	0.00542418	yes
XLOC_017827	-0.292177	0.0007	XLOC_017827	Brap	chr5:121660562-121687274	WT	KO	OK	17.281	14.1128	-0.292177	-1.92053	0.0007	0.00542418	yes
XLOC_018187	-0.925768	0.0007	XLOC_018187	-	chr5:36697572-36713340	WT	KO	OK	0.734166	0.386465	-0.925768	-1.99864	0.0007	0.00542418	yes
XLOC_019320	-0.288088	0.0007	XLOC_019320	Arl6ip5	chr6:97209678-97233315	WT	KO	OK	59.7139	48.9049	-0.288088	-1.90907	0.0007	0.00542418	yes
XLOC_020608	0.660593	0.0007	XLOC_020608	Hspb6	chr7:30539045-30559707	WT	KO	OK	7.80688	12.3406	0.660593	1.94838	0.0007	0.00542418	yes
XLOC_023407	0.291792	0.0007	XLOC_023407	Stox2	chr8:47180015-47413880	WT	KO	OK	23.7387	29.0599	0.291792	1.96683	0.0007	0.00542418	yes
XLOC_023696	0.284174	0.0007	XLOC_023696	Bcar1	chr8:111710474-111743849	WT	KO	OK	36.1585	44.0307	0.284174	1.91197	0.0007	0.00542418	yes
XLOC_024402	-0.940007	0.0007	XLOC_024402	Cilp	chr9:65265179-65280605	WT	KO	OK	0.288074	0.150153	-0.940007	-2.1615	0.0007	0.00542418	yes
XLOC_025137	0.315082	0.0007	XLOC_025137	Lrrc1	chr9:77430822-77544852	WT	KO	OK	7.44783	9.26571	0.315082	1.94489	0.0007	0.00542418	yes
XLOC_026536	3.29557	0.0007	XLOC_026536	-	chrX:132048511-132050577	WT	KO	OK	0.0426239	0.418523	3.29557	3.36688	0.0007	0.00542418	yes
XLOC_000934	2.65989	0.00075	XLOC_000934	A530032D15Rik	chr1:85085100-85110496	WT	KO	OK	0.0878825	0.555404	2.65989	2.72814	0.00075	0.00576336	yes
XLOC_002465	-0.286719	0.00075	XLOC_002465	Tmpo	chr10:91147570-91171619	WT	KO	OK	110.777	90.8108	-0.286719	-1.93196	0.00075	0.00576336	yes
XLOC_004544	0.710486	0.00075	XLOC_004544	Dcxr	chr11:120724625-120727324	WT	KO	OK	1.33051	2.17719	0.710486	2.0174	0.00075	0.00576336	yes
XLOC_006876	0.283178	0.00075	XLOC_006876	Lrp10	chr14:54464146-54470291	WT	KO	OK	19.3175	23.507	0.283178	1.87102	0.00075	0.00576336	yes
XLOC_008452	0.318043	0.00075	XLOC_008452	Cela1	chr15:100674421-100688278	WT	KO	OK	16.2585	20.2685	0.318043	1.93048	0.00075	0.00576336	yes
XLOC_010848	0.294548	0.00075	XLOC_010848	Ctnna1	chr18:35118911-35254775	WT	KO	OK	63.5775	77.9779	0.294548	1.9932	0.00075	0.00576336	yes
XLOC_013025	0.291814	0.00075	XLOC_013025	Polr3f	chr2:144527744-144541779	WT	KO	OK	13.0227	15.9422	0.291814	1.92514	0.00075	0.00576336	yes
XLOC_013056	0.385961	0.00075	XLOC_013056	Gm14139	chr2:150181736-150197173	WT	KO	OK	9.69437	12.6679	0.385961	1.9709	0.00075	0.00576336	yes
XLOC_013971	0.309345	0.00075	XLOC_013971	Frmd5	chr2:121545521-121807074	WT	KO	OK	5.16589	6.40129	0.309345	1.9236	0.00075	0.00576336	yes
XLOC_014061	0.297847	0.00075	XLOC_014061	Esf1	chr2:140119880-140170558	WT	KO	OK	32.0357	39.3818	0.297847	2.00112	0.00075	0.00576336	yes
XLOC_015761	2.28869	0.00075	XLOC_015761	-	chr3:145651318-145652657	WT	KO	OK	0.106915	0.5224	2.28869	2.80718	0.00075	0.00576336	yes
XLOC_016056	-0.410872	0.00075	XLOC_016056	Oma1	chr4:103313845-103366428	WT	KO	OK	3.29278	2.47673	-0.410872	-1.93539	0.00075	0.00576336	yes
XLOC_020824	1.78933	0.00075	XLOC_020824	Acan	chr7:79053482-79115099	WT	KO	OK	0.128581	0.444446	1.78933	2.58055	0.00075	0.00576336	yes
XLOC_023420	0.292192	0.00075	XLOC_023420	LOC102636514	chr8:57304413-57320859	WT	KO	OK	83.4372	102.169	0.292192	1.87591	0.00075	0.00576336	yes
XLOC_023830	2.7793	0.00075	XLOC_023830	-	chr8:24300186-24302001	WT	KO	OK	0.0593119	0.407188	2.7793	3.00972	0.00075	0.00576336	yes
XLOC_024798	-0.284805	0.00075	XLOC_024798	Keap1	chr9:21229729-21239332	WT	KO	OK	15.5926	12.7992	-0.284805	-1.84266	0.00075	0.00576336	yes
XLOC_002422	-0.286771	0.0008	XLOC_002422	Gna11	chr10:81528731-81545046	WT	KO	OK	32.1641	26.366	-0.286771	-1.91659	0.0008	0.00609069	yes
XLOC_003734	0.33647	0.0008	XLOC_003734	Otx1	chr11:21994763-22001651	WT	KO	OK	4.04477	5.10718	0.33647	1.93973	0.0008	0.00609069	yes
XLOC_004697	-0.30847	0.0008	XLOC_004697	Dtnb	chr12:3572380-3786973	WT	KO	OK	17.8326	14.3998	-0.30847	-1.93307	0.0008	0.00609069	yes
XLOC_005366	-0.301843	0.0008	XLOC_005366	Entpd5	chr12:84373875-84409029	WT	KO	OK	8.39386	6.80922	-0.301843	-1.94502	0.0008	0.00609069	yes
XLOC_006896	-0.305012	0.0008	XLOC_006896	Dcaf11	chr14:55558991-55570065	WT	KO	OK	12.6744	10.2591	-0.305012	-1.86713	0.0008	0.00609069	yes
XLOC_007726	-0.314874	0.0008	XLOC_007726	Deptor	chr15:55099916-55259273	WT	KO	OK	2.09581	1.68486	-0.314874	-1.8784	0.0008	0.00609069	yes
XLOC_008006	-0.540833	0.0008	XLOC_008006	Amhr2	chr15:102445366-102454639	WT	KO	OK	3.54297	2.43534	-0.540833	-2.01281	0.0008	0.00609069	yes
XLOC_011289	-0.381701	0.0008	XLOC_011289	Elac1	chr18:73734962-73754479	WT	KO	OK	2.1909	1.68158	-0.381701	-2.00793	0.0008	0.00609069	yes
XLOC_012592	-0.347266	0.0008	XLOC_012592	Gca	chr2:62664279-62695360	WT	KO	OK	3.90431	3.06907	-0.347266	-1.95141	0.0008	0.00609069	yes
XLOC_015171	-0.623943	0.0008	XLOC_015171	Cetn4	chr3:37308476-37312446	WT	KO	OK	2.22318	1.44261	-0.623943	-1.88699	0.0008	0.00609069	yes
XLOC_016313	-0.383204	0.0008	XLOC_016313	Sh2d5	chr4:138250410-138260968	WT	KO	OK	4.45511	3.41588	-0.383204	-1.96453	0.0008	0.00609069	yes
XLOC_017777	-1.2589	0.0008	XLOC_017777	Oasl2	chr5:114896933-114912245	WT	KO	OK	0.27188	0.113609	-1.2589	-2.29797	0.0008	0.00609069	yes
XLOC_018495	-0.300765	0.0008	XLOC_018495	Srrm4	chr5:116438721-116592974	WT	KO	OK	10.8759	8.82931	-0.300765	-1.9471	0.0008	0.00609069	yes
XLOC_018584	-0.301468	0.0008	XLOC_018584	Wbscr16	chr5:134148057-134177627	WT	KO	OK	13.0233	10.5675	-0.301468	-1.86313	0.0008	0.00609069	yes
XLOC_021024	-0.347193	0.0008	XLOC_021024	-	chr7:105674435-105726976	WT	KO	OK	3.05464	2.40129	-0.347193	-1.89484	0.0008	0.00609069	yes
XLOC_021573	-0.294409	0.0008	XLOC_021573	Atp1a3	chr7:24978168-25005937	WT	KO	OK	51.1553	41.7124	-0.294409	-1.98192	0.0008	0.00609069	yes
XLOC_023369	0.702219	0.0008	XLOC_023369	Cldn23	chr8:35824708-35826559	WT	KO	OK	0.669271	1.08891	0.702219	2.05333	0.0008	0.00609069	yes
XLOC_023426	-0.283709	0.0008	XLOC_023426	Clcn3	chr8:60910388-60985542	WT	KO	OK	44.535	36.5845	-0.283709	-1.91897	0.0008	0.00609069	yes
XLOC_000402	0.341447	0.00085	XLOC_000402	Dstyk	chr1:132417452-132467228	WT	KO	OK	1.8583	2.35452	0.341447	1.98198	0.00085	0.00643168	yes
XLOC_000580	-0.385983	0.00085	XLOC_000580	Ccdc19	chr1:172521129-172550806	WT	KO	OK	6.27932	4.8053	-0.385983	-1.93224	0.00085	0.00643168	yes
XLOC_003057	-0.339798	0.00085	XLOC_003057	2410006H16Rik	chr11:62602876-62666359	WT	KO	OK	361.153	285.366	-0.339798	-2.02411	0.00085	0.00643168	yes
XLOC_003232	0.295173	0.00085	XLOC_003232	Sez6	chr11:77930838-77979052	WT	KO	OK	6.64468	8.15324	0.295173	1.86864	0.00085	0.00643168	yes
XLOC_006772	-0.293194	0.00085	XLOC_006772	Ogdhl	chr14:32321641-32348154	WT	KO	OK	20.4856	16.7182	-0.293194	-1.91838	0.00085	0.00643168	yes
XLOC_012340	0.276636	0.00085	XLOC_012340	Stam	chr2:14070332-14148330	WT	KO	OK	24.7846	30.0233	0.276636	1.83345	0.00085	0.00643168	yes
XLOC_012855	0.283331	0.00085	XLOC_012855	Katnbl1	chr2:112379210-112414237	WT	KO	OK	13.7577	16.7432	0.283331	1.83831	0.00085	0.00643168	yes
XLOC_013014	0.322228	0.00085	XLOC_013014	Ndufaf5	chr2:140170607-140205252	WT	KO	OK	4.86437	6.08173	0.322228	1.89964	0.00085	0.00643168	yes
XLOC_013122	0.284466	0.00085	XLOC_013122	Chmp4b	chr2:154657025-154694783	WT	KO	OK	43.3156	52.7566	0.284466	1.88782	0.00085	0.00643168	yes
XLOC_016132	-0.3656	0.00085	XLOC_016132	Ccdc163	chr4:116708552-116715104	WT	KO	OK	8.98855	6.97642	-0.3656	-1.92246	0.00085	0.00643168	yes
XLOC_026353	-0.344728	0.00085	XLOC_026353	Taf9b	chrX:106206873-106221158	WT	KO	OK	4.39165	3.45824	-0.344728	-1.89804	0.00085	0.00643168	yes
XLOC_026408	-0.41969	0.00085	XLOC_026408	Esx1	chrX:137115396-137149294	WT	KO	OK	4.98808	3.72902	-0.41969	-1.95201	0.00085	0.00643168	yes
XLOC_001532	-0.291599	0.0009	XLOC_001532	Fuca2	chr10:13500883-13517275	WT	KO	OK	13.9902	11.43	-0.291599	-1.90029	0.0009	0.00677539	yes
XLOC_001881	-0.279446	0.0009	XLOC_001881	Pwp1	chr10:85871830-85889103	WT	KO	OK	33.3804	27.5024	-0.279446	-1.85821	0.0009	0.00677539	yes
XLOC_003173	-0.764952	0.0009	XLOC_003173	Shpk	chr11:73199481-73224506	WT	KO	OK	0.582953	0.343052	-0.764952	-2.04801	0.0009	0.00677539	yes
XLOC_004951	-0.338066	0.0009	XLOC_004951	-	chr12:86821173-86828337	WT	KO	OK	5.42075	4.28836	-0.338066	-1.93054	0.0009	0.00677539	yes
XLOC_005356	0.36571	0.0009	XLOC_005356	Map3k9	chr12:81714949-81781170	WT	KO	OK	2.13217	2.74734	0.36571	1.96862	0.0009	0.00677539	yes
XLOC_006185	-0.304726	0.0009	XLOC_006185	Mrs2	chr13:24992294-25020317	WT	KO	OK	11.2682	9.12266	-0.304726	-1.86962	0.0009	0.00677539	yes
XLOC_006220	-0.772784	0.0009	XLOC_006220	Serpinb6a	chr13:33917917-34035181	WT	KO	OK	7.94448	4.6498	-0.772784	-1.93924	0.0009	0.00677539	yes
XLOC_008726	-0.512366	0.0009	XLOC_008726	2510002D24Rik	chr16:18836579-18840113	WT	KO	OK	2.9395	2.0608	-0.512366	-1.91939	0.0009	0.00677539	yes
XLOC_011025	-0.295959	0.0009	XLOC_011025	Dym	chr18:75018771-75286966	WT	KO	OK	15.6412	12.7402	-0.295959	-1.893	0.0009	0.00677539	yes
XLOC_015280	-0.341937	0.0009	XLOC_015280	Mnd1	chr3:84087933-84155786	WT	KO	OK	19.0341	15.0176	-0.341937	-1.95469	0.0009	0.00677539	yes
XLOC_000907	-0.292427	0.00095	XLOC_000907	Ptprn	chr1:75246948-75264247	WT	KO	OK	46.3025	37.8072	-0.292427	-1.92249	0.00095	0.00711563	yes
XLOC_001747	-0.776995	0.00095	XLOC_001747	-	chr10:76964383-76969736	WT	KO	OK	0.41529	0.242356	-0.776995	-1.99919	0.00095	0.00711563	yes
XLOC_002475	-0.333868	0.00095	XLOC_002475	Snrpf	chr10:93540631-93605245	WT	KO	OK	103.636	82.2256	-0.333868	-1.90677	0.00095	0.00711563	yes
XLOC_002874	0.308252	0.00095	XLOC_002874	Stk10	chr11:32533265-32624595	WT	KO	OK	3.84431	4.76005	0.308252	1.90028	0.00095	0.00711563	yes
XLOC_003836	0.295216	0.00095	XLOC_003836	Jade2	chr11:51813451-51858000	WT	KO	OK	7.27768	8.93021	0.295216	1.90662	0.00095	0.00711563	yes
XLOC_011147	-0.319625	0.00095	XLOC_011147	Sil1	chr18:35266395-35499099	WT	KO	OK	13.6592	10.9448	-0.319625	-1.90303	0.00095	0.00711563	yes
XLOC_012984	0.278924	0.00095	XLOC_012984	Atrn	chr2:130906495-131030326	WT	KO	OK	7.2829	8.83627	0.278924	1.85138	0.00095	0.00711563	yes
XLOC_016773	-0.281888	0.00095	XLOC_016773	Jak1	chr4:101069037-101265282	WT	KO	OK	24.5624	20.2029	-0.281888	-1.89492	0.00095	0.00711563	yes
XLOC_020586	1.20732	0.00095	XLOC_020586	Ppp1r14a	chr7:29289319-29293390	WT	KO	OK	1.00082	2.31098	1.20732	2.2066	0.00095	0.00711563	yes
XLOC_024552	0.283621	0.00095	XLOC_024552	Ryk	chr9:102834919-102908307	WT	KO	OK	37.637	45.8135	0.283621	1.91646	0.00095	0.00711563	yes
XLOC_001552	-0.278277	0.001	XLOC_001552	Hbs1l	chr10:21295978-21368889	WT	KO	OK	66.5076	54.8406	-0.278277	-1.82027	0.001	0.007404	yes
XLOC_001584	-0.361336	0.001	XLOC_001584	Arhgap18	chr10:26752799-26918649	WT	KO	OK	2.25044	1.75184	-0.361336	-1.86959	0.001	0.007404	yes
XLOC_001837	-0.280342	0.001	XLOC_001837	Map2k2	chr10:81105924-81129484	WT	KO	OK	35.5392	29.2629	-0.280342	-1.85631	0.001	0.007404	yes
XLOC_004807	0.369079	0.001	XLOC_004807	Coch	chr12:51593340-51605773	WT	KO	OK	2.49867	3.22711	0.369079	1.87817	0.001	0.007404	yes
XLOC_006287	-0.322832	0.001	XLOC_006287	Auh	chr13:52835107-52931148	WT	KO	OK	14.4582	11.5593	-0.322832	-1.92301	0.001	0.007404	yes
XLOC_008437	-0.275563	0.001	XLOC_008437	Racgap1	chr15:99619245-99651706	WT	KO	OK	215.246	177.821	-0.275563	-1.86224	0.001	0.007404	yes
XLOC_010869	0.312911	0.001	XLOC_010869	Pcdha1,Pcdha10,Pcdha11,Pcdha12,Pcdha2,Pcdha3,Pcdha4,Pcdha4-g,Pcdha5,Pcdha6,Pcdha7,Pcdha8,Pcdha9,Pcdhac1,Pcdhac2,Pcdhga1,Pcdhga10,Pcdhga11,Pcdhga12,Pcdhga2,Pcdhga3,Pcdhga4,Pcdhga5,Pcdhga6,Pcdhga7,Pcdhga8,Pcdhga9,Pcdhgb1,Pcdhgb2,Pcdhgb4,Pcdhgb5,Pcdhgb6,Pcdhgb7,Pcdhgb8,Pcdhgc3,Pcdhgc4,Pcdhgc5	chr18:36930284-37841872	WT	KO	OK	63.8896	79.3644	0.312911	1.8742	0.001	0.007404	yes
XLOC_011516	0.958142	0.001	XLOC_011516	Rasgrp2	chr19:6399166-6415248	WT	KO	OK	1.05877	2.05698	0.958142	2.12203	0.001	0.007404	yes
XLOC_012359	-0.391611	0.001	XLOC_012359	Msrb2	chr2:19371635-19394971	WT	KO	OK	5.8025	4.42312	-0.391611	-1.86626	0.001	0.007404	yes
XLOC_012516	0.275676	0.001	XLOC_012516	Dab2ip	chr2:35549533-35730994	WT	KO	OK	17.2861	20.9259	0.275676	1.82129	0.001	0.007404	yes
XLOC_013257	0.350413	0.001	XLOC_013257	Rab22a	chr2:173659787-173707326	WT	KO	OK	21.9165	27.9419	0.350413	1.90224	0.001	0.007404	yes
XLOC_013382	0.316006	0.001	XLOC_013382	Cacna1b	chr2:24603881-24763187	WT	KO	OK	9.37483	11.6705	0.316006	1.86329	0.001	0.007404	yes
XLOC_013999	0.308957	0.001	XLOC_013999	Itpripl1	chr2:127138722-127143478	WT	KO	OK	5.75672	7.13149	0.308957	1.91517	0.001	0.007404	yes
XLOC_015743	-0.587156	0.001	XLOC_015743	-	chr3:107654972-107661038	WT	KO	OK	0.411261	0.273758	-0.587156	-1.97177	0.001	0.007404	yes
XLOC_017958	-0.284106	0.001	XLOC_017958	Heatr2	chr5:139150222-139186505	WT	KO	OK	21.0611	17.2964	-0.284106	-1.87903	0.001	0.007404	yes
XLOC_017991	0.283643	0.001	XLOC_017991	Daglb	chr5:143464492-143504442	WT	KO	OK	15.3716	18.7112	0.283643	1.86211	0.001	0.007404	yes
XLOC_018545	-0.331448	0.001	XLOC_018545	Diablo,Vps33a	chr5:123509576-123573041	WT	KO	OK	50.2103	39.9041	-0.331448	-1.88733	0.001	0.007404	yes
XLOC_019457	-0.710971	0.001	XLOC_019457	Akap3	chr6:126853097-126874308	WT	KO	OK	0.552973	0.337816	-0.710971	-1.97816	0.001	0.007404	yes
XLOC_021236	-0.305304	0.001	XLOC_021236	Mtg1	chr7:140137563-140154659	WT	KO	OK	16.6982	13.5133	-0.305304	-1.88191	0.001	0.007404	yes
XLOC_022628	0.346693	0.001	XLOC_022628	Myo16	chr8:10153922-10634736	WT	KO	OK	8.06549	10.2564	0.346693	1.95137	0.001	0.007404	yes
XLOC_024306	0.34457	0.001	XLOC_024306	Ppp2r1b	chr9:50856923-51009073	WT	KO	OK	6.35358	8.0676	0.34457	1.88666	0.001	0.007404	yes
XLOC_024977	-0.387958	0.001	XLOC_024977	Pts	chr9:50521616-50528697	WT	KO	OK	12.245	9.35779	-0.387958	-1.97423	0.001	0.007404	yes
[truncated: 24,659 more rows]
