# Supplementary material for: Reduction of nemo-like kinase increases lysosome biogenesis and ameliorates TDP-43–related neurodegeneration
Source: J Clin Invest. 2023 Aug 15;133(16):e138207. doi: 10.1172/JCI138207 (PMC10425213; doi:10.1172/JCI138207)
Supplement: Supplemental table 2 [file jci-133-138207-s012.xlsx]

## Sheet: Lyso Sig
tracking_id	Gene Name	Chrom_Locus	WT_1	WT_2	WT_3	KO_1	KO_2	KO_3	WT_Average	KO_Average	Log2Fold_Change	p_value	FDR_p_value
XLOC_000628	Tmem63a	chr1:180942517-180975128	1.75271	1.58349	1.68106	10.1004	10.0177	9.75584	1.67242	9.95798	2.57392	5e-05	0.000516318
XLOC_019823	Vamp8	chr6:72385220-72391675	4.45601	3.47008	4.88391	11.0685	9.61232	11.0673	4.27	10.5827	1.3094	5e-05	0.000516318
XLOC_022390	Ifitm3	chr7:141009589-141010744	11.437	10.7428	10.5346	24.0069	20.366	22.5938	10.9048	22.3222	1.03352	5e-05	0.000516318
XLOC_018377	Hpse	chr5:100679452-100719683	0.413858	0.245485	0.376297	0.690726	0.589221	0.585672	0.345213	0.621873	0.849132	5e-05	0.000516318
XLOC_011472	Ctsf	chr19:4855128-4860912	0.765245	0.765451	0.82991	1.54327	1.04859	1.22029	0.786869	1.27072	0.691447	0.0001	0.000967843
XLOC_003862	Anxa6	chr11:54978961-55033471	93.5216	91.4903	86.0108	145.655	141.583	147.898	90.3409	145.045	0.683051	5e-05	0.000516318
XLOC_000889	Tmbim1	chr1:74285033-74353692	9.11054	8.60746	9.07149	13.8298	13.3275	14.2706	8.92983	13.8093	0.628935	0.00015	0.00140671
XLOC_022039	P2ry2	chr7:100995614-101012013	0.973136	0.959262	1.12941	1.73575	1.39858	1.54254	1.0206	1.55895	0.611157	5e-05	0.000516318
XLOC_000254	Itm2c	chr1:85894509-85908698	43.8698	43.9996	44.7002	65.7331	64.1868	68.4742	44.1899	66.1314	0.581618	5e-05	0.000516318
XLOC_001301	Capn2	chr1:182467258-182517483	25.616	27.0627	26.5771	39.5723	37.1592	39.2506	26.4186	38.6607	0.549315	5e-05	0.000516318
XLOC_009974	Trip10	chr17:57249450-57263697	11.2844	10.9781	9.95813	15.3612	16.3317	15.3627	10.7402	15.6852	0.546382	5e-05	0.000516318
XLOC_013150	Src	chr2:157424134-157471840	4.80592	4.80472	4.41582	6.6218	6.64733	6.95706	4.67549	6.74206	0.528073	5e-05	0.000516318
XLOC_012905	Snap23	chr2:120567670-120603020	11.9814	12.2197	13.3991	18.3654	16.6315	18.6487	12.5334	17.8819	0.512724	5e-05	0.000516318
XLOC_026384	Gla	chrX:134588168-134601005	2.81751	2.8174	2.7238	3.78288	3.7913	4.29149	2.78624	3.95522	0.505441	5e-05	0.000516318
XLOC_013476	Fnbp1	chr2:31026205-31142194	15.2538	15.4839	15.4065	21.771	21.6925	21.4232	15.3814	21.6289	0.49177	5e-05	0.000516318
XLOC_017480	Fgfr3	chr5:33721723-33737120	2.58351	2.6784	2.66819	3.79919	3.69052	3.55931	2.64337	3.683	0.478506	5e-05	0.000516318
XLOC_011844	Tcirg1	chr19:3896049-3907540	6.36956	6.57529	6.36118	8.1766	9.41756	9.04152	6.43534	8.87856	0.464309	5e-05	0.000516318
XLOC_015808	Ggh	chr4:20042051-20066111	7.47469	7.18776	6.69836	8.97114	8.53225	11.147	7.12027	9.55015	0.423591	0.0001	0.000967843
XLOC_014088	Cst3	chr2:148871731-148875468	118.9	119.254	107.151	152.203	145.367	162.669	115.102	153.413	0.414509	5e-05	0.000516318
XLOC_012779	Acp2	chr2:91183970-91237066	2.84356	3.03438	3.06202	3.61192	4.0062	3.94585	2.97999	3.85466	0.371297	0.00155	0.0107405
XLOC_026111	Lamp2	chrX:38399729-38456460	37.4419	36.8487	38.6804	49.198	45.5847	51.1151	37.657	48.6326	0.369005	5e-05	0.000516318
XLOC_025703	Abcd1	chrX:73716596-73738287	1.58895	1.54753	1.31751	1.80297	2.01451	1.91643	1.48466	1.9113	0.364424	0.0016	0.0110097
XLOC_018348	Scarb2	chr5:92441308-92505783	54.8583	55.9327	56.3377	70.725	68.3685	75.733	55.7096	71.6089	0.362212	0.0001	0.000967843
XLOC_013858	Cat	chr2:103453903-103485153	16.8204	17.8569	16.0115	21.5685	20.6064	22.5296	16.8963	21.5682	0.3522	5e-05	0.000516318
XLOC_013981	Slc30a4	chr2:122681232-122702663	10.7779	10.6479	10.9671	13.8409	12.8974	14.6049	10.7977	13.7811	0.351972	5e-05	0.000516318
XLOC_021606	Shkbp1	chr7:27342132-27356008	14.4375	16.0615	14.1007	18.9094	18.6145	19.2282	14.8666	18.9174	0.347639	5e-05	0.000516318
XLOC_024589	Hyal2	chr9:107568900-107572778	13.1089	13.7156	12.7221	16.1026	16.8061	17.3808	13.1822	16.7632	0.346703	0.0001	0.000967843
XLOC_018508	Tpcn1	chr5:120534155-120588667	10.8129	11.1279	10.6926	13.5223	13.4151	13.4447	10.8778	13.4607	0.307366	0.0003	0.00261164
XLOC_002064	Cd63	chr10:128908918-128912818	113.937	117.088	125.106	148.834	141.195	148.925	118.71	146.318	0.30166	0.0004	0.00335592
XLOC_019412	M6pr	chr6:122309009-122340227	80.0304	79.7347	89.4404	103.639	97.3512	105.29	83.0685	102.093	0.297515	0.0069	0.0365695
XLOC_002986	Gm2a	chr11:55097984-55113028	3.15592	3.37591	3.03782	4.07213	3.69837	3.97331	3.18988	3.9146	0.295362	0.003	0.0186891
XLOC_013996	Sppl2a	chr2:126890391-126933528	10.9215	10.5092	11.5643	13.9484	12.4762	13.9548	10.9984	13.4598	0.291367	0.00055	0.00444079
XLOC_025005	Rab39	chr9:53681660-53706259	3.23763	3.14685	3.12062	4.02337	3.60384	3.9497	3.16837	3.85897	0.284475	0.00785	0.0405734
XLOC_009017	Litaf	chr16:10959272-10993121	10.9043	11.0282	10.1858	13.3536	12.1287	13.2371	10.7061	12.9065	0.269662	0.0038	0.0226076
XLOC_013510	Rab14	chr2:35180204-35201259	54.9519	54.6484	55.2302	67.7084	64.6632	66.0843	54.9435	66.152	0.267836	0.00105	0.00772016
XLOC_002260	Slc29a3	chr10:60712043-60752866	4.76936	5.06552	4.79675	5.96649	5.65199	5.96149	4.87721	5.85999	0.264843	0.00405	0.0237514
XLOC_000428	Arl8a	chr1:135146833-135156268	60.4328	62.9797	57.8559	75.0207	71.8815	69.9432	60.4228	72.2818	0.258539	0.00245	0.0157669
XLOC_011451	Unc93b1	chr19:3935177-3949340	10.2796	10.7124	9.13467	12.1878	11.9816	11.8609	10.0422	12.0101	0.258174	0.0044	0.0253818
XLOC_018369	Tmem150c	chr5:100077453-100159808	25.2473	25.1939	25.6323	30.1186	29.2748	31.3722	25.3578	30.2552	0.254752	0.0036	0.0217144
XLOC_013209	Ctsa	chr2:164830729-164857708	25.6056	27.7595	25.2641	30.1077	30.3608	31.945	26.2097	30.8045	0.233039	0.00845	0.0430732
XLOC_005370	Npc2	chr12:84754558-84773112	28.408	27.4974	29.2786	33.1322	32.3718	34.3958	28.3947	33.2999	0.229897	0.0071	0.0374152
XLOC_002987	Slc36a1	chr11:55204331-55236447	46.0743	47.2449	45.6829	38.1322	40.5718	39.2733	46.3341	39.3258	-0.236599	0.00535	0.0296937
XLOC_023171	Map1lc3b	chr8:121590467-121598047	74.3881	72.8707	67.803	62.2409	58.5567	61.5235	71.6873	60.7737	-0.238269	0.0055	0.0303669
XLOC_002004	BC048403	chr10:121739772-121752975	13.5161	13.8448	13.0997	11.6254	10.8702	11.6306	13.4869	11.3754	-0.245636	0.00525	0.0292814
XLOC_011004	Seh1l	chr18:67774875-67799943	32.2082	33.2133	31.6114	27.0604	26.547	28.2236	32.3443	27.277	-0.245827	0.00695	0.036795
XLOC_011554	Syt7	chr19:10389023-10453181	5.48402	5.54181	5.46566	4.87267	4.27629	4.73159	5.49716	4.62685	-0.248658	0.00595	0.0324283
XLOC_015323	Lamtor2	chr3:88549818-88552927	68.9119	68.1997	68.2521	59.3146	56.2722	55.5046	68.4545	57.0305	-0.263413	0.00365	0.0219267
XLOC_012131	Got1	chr19:43499752-43524605	48.2803	48.4446	48.3975	40.0689	40.9326	39.5725	48.3741	40.1913	-0.267351	0.0015	0.0104429
XLOC_015177	Mfsd8	chr3:40817258-40875609	2.98769	3.15129	3.18073	2.55611	2.54579	2.52329	3.10657	2.54173	-0.289513	0.00775	0.0401968
XLOC_015177	Mfsd8	chr3:40817258-40875609	2.98769	3.15129	3.18073	2.55611	2.54579	2.52329	3.10657	2.54173	-0.289513	0.00775	0.0401968
XLOC_001532	Fuca2	chr10:13500883-13517275	13.9989	13.9628	14.0089	11.3027	11.3171	11.6701	13.9902	11.43	-0.291599	0.0009	0.00677539
XLOC_018342	Naaa	chr5:92257659-92278181	9.89315	10.8253	11.0418	8.49807	7.83801	8.68796	10.5867	8.34135	-0.343905	0.00015	0.00140671
XLOC_009167	Dtx3l	chr16:35926514-35972761	2.14886	2.13931	2.01929	1.78042	1.56733	1.60596	2.10249	1.65124	-0.34855	0.0095	0.0474615
XLOC_019656	Akr1b3	chr6:34303929-34317489	144.568	148.192	144.748	113.861	107.235	116.322	145.836	112.473	-0.37477	5e-05	0.000516318
XLOC_021021	Smpd1	chr7:105554359-105558389	15.0207	15.3887	14.0576	11.4885	10.9393	11.6094	14.8223	11.3457	-0.385623	5e-05	0.000516318
XLOC_015147	Slc7a14	chr3:31202855-31310319	31.5552	31.3583	32.1818	25.1143	22.8585	24.3325	31.6984	24.1018	-0.395271	5e-05	0.000516318
XLOC_002343	Trpm2	chr10:77907616-77969872	3.90323	3.77821	3.81975	2.80742	3.04839	2.77958	3.83373	2.87846	-0.41345	5e-05	0.000516318
XLOC_022009	Myo7a	chr7:98051053-98119493	1.6409	1.74841	1.54382	1.23903	1.25115	1.18754	1.64437	1.22591	-0.423686	5e-05	0.000516318
XLOC_004435	Abca5	chr11:110269259-110337716	1.85803	1.75504	1.84323	1.37423	1.35771	1.23927	1.81877	1.32374	-0.458342	5e-05	0.000516318
XLOC_002864	Nsg2	chr11:32000418-32059211	63.1756	64.7767	64.3056	45.4654	42.769	47.6229	64.086	45.2858	-0.500951	5e-05	0.000516318
XLOC_022613	Stxbp2	chr8:3631159-3643991	13.141	13.2939	13.2693	8.87707	9.21796	9.59642	13.2348	9.23049	-0.519855	5e-05	0.000516318
XLOC_014710	Lrba	chr3:86224204-86782694	10.4953	10.9966	11.0559	7.88987	6.73321	7.98781	10.8493	7.53696	-0.525541	0.0007	0.00542418
XLOC_004473	Unc13d	chr11:116062095-116077961	1.02675	1.1029	0.959278	0.576967	0.789345	0.680248	1.02964	0.682187	-0.593908	5e-05	0.000516318
XLOC_005984	Arsb	chr13:93771678-93943016	10.072	11.9119	10.4041	7.01222	6.50966	7.56369	10.796	7.02852	-0.619202	5e-05	0.000516318
XLOC_000197	Cxcr2	chr1:74153993-74161246	3.16624	4.4967	3.31147	2.82111	1.90424	2.28083	3.65814	2.3354	-0.647442	5e-05	0.000516318
XLOC_000878	Mreg	chr1:72159232-72212307	16.2994	17.3018	15.8507	10.3728	9.77363	10.7007	16.484	10.2824	-0.680896	5e-05	0.000516318
XLOC_003520	Ace	chr11:105965606-105989964	7.49395	6.86773	6.89965	4.47362	4.24948	3.93266	7.08711	4.21859	-0.748438	5e-05	0.000516318
XLOC_015524	5330417C22Rik	chr3:108458068-108536522	0.281748	0.310195	0.339206	0.196774	0.199356	0.14218	0.310383	0.179437	-0.790576	0.00495	0.027913
XLOC_024426	Anxa2	chr9:69453682-69491785	53.9558	41.2709	50.2019	28.744	25.6178	25.7396	48.4762	26.7005	-0.860412	5e-05	0.000516318
XLOC_024446	Rab27a	chr9:73044826-73097621	9.13704	8.89303	9.23271	4.19121	4.72617	4.8294	9.08759	4.58226	-0.987839	5e-05	0.000516318
XLOC_004397	Cyb561	chr11:105933700-105944531	16.3278	17.2601	18.01	8.26269	7.72062	7.4391	17.1993	7.80747	-1.13942	5e-05	0.000516318
XLOC_010968	Cd74	chr18:60803848-60812652	13.314	12.8363	12.8232	5.89826	5.47563	6.20137	12.9912	5.85842	-1.14895	5e-05	0.000516318
XLOC_012080	Lipa	chr19:34492315-34527474	2.30538	2.37358	2.47255	1.03503	0.821118	0.881363	2.38384	0.912503	-1.38538	5e-05	0.000516318

## Sheet: Lyso Nonsig
tracking_id	Gene Name	Chrom_Locus	WT_1	WT_2	WT_3	KO_1	KO_2	KO_3	WT_Average	KO_Average	Log2Fold_Change	p_value	FDR_p_value
XLOC_012398	Abca2	chr2:25428590-25448543	7.81013	8.43832	6.89667	6.61907	6.72424	6.60122	7.71504	6.64818	-0.214715	0.0147	0.0674969
XLOC_018553	Abcb9	chr5:124061856-124101370	1.13093	0.97662	1.22239	1.29435	1.1319	1.24195	1.10998	1.22273	0.139577	0.3643	0.618726
XLOC_025228	Acpp	chr9:104288188-104337722	7.12887	7.4795	6.7932	6.9184	7.15916	7.16226	7.13386	7.07994	-0.0109457	0.90255	0.963102
XLOC_014191	Ada	chr2:163658385-163750239	3.80152	3.91002	4.07974	4.45308	4.56905	5.34527	3.93043	4.78913	0.285078	0.1799	0.402472
XLOC_022367	Adam8	chr7:139978929-139992509	0.19819	0.471193	0.445689	0.234687	0.29018	0.265397	0.371691	0.263421	-0.49673	0.02695	0.106648
XLOC_022813	Aga	chr8:53511701-53523567	19.7866	20.0781	22.151	20.6836	19.7947	21.2084	20.6719	20.5622	-0.00767248	0.9342	0.975987
XLOC_015576	Ank2	chr3:126921606-127499228	11.8092	11.6652	11.9344	10.6059	10.1806	9.61341	11.8029	10.1333	-0.220038	0.0118	0.0568242
XLOC_001714	Ank3	chr10:69533597-70035516	11.551	11.8652	12.2043	11.1635	10.2504	9.5097	11.8735	10.3079	-0.203999	0.0225	0.0933539
XLOC_020634	Ankrd27	chr7:35586246-35639237	20.6729	21.0315	19.9612	19.2098	19.4211	18.8937	20.5552	19.1749	-0.100286	0.25775	0.503464
XLOC_006830	Ap5m1	chr14:49012143-49090434	7.31095	7.31286	7.38103	7.93864	7.29938	7.17484	7.33495	7.47096	0.0265063	0.8779	0.954864
XLOC_012987	Ap5s1	chr2:131127411-131604824	4.06231	4.07633	3.58434	4.12558	4.193	4.75259	3.90766	4.35705	0.157048	0.80035	0.92137
XLOC_019338	Arl8b	chr6:108782890-108825572	46.2248	47.3321	44.6061	48.6862	44.6561	47.1889	46.0543	46.8437	0.0245194	0.77305	0.907941
XLOC_005958	Arrdc3	chr13:80883421-80896106	10.1767	10.4827	10.1061	11.8309	12.0312	10.8605	10.2552	11.5742	0.174561	0.0474	0.162326
XLOC_008367	Arsa	chr15:89472475-89484850	7.11528	6.89742	6.78305	7.32729	7.28506	7.84256	6.93192	7.48497	0.110742	0.2301	0.46894
XLOC_003546	Arsg	chr11:109440077-109611458	2.78046	2.73802	2.75295	2.23881	2.2081	2.30568	2.75714	2.25086	-0.292696	0.5674	0.792408
XLOC_023383	Asah1	chr8:41336096-41374996	92.8852	92.3932	92.4043	102.362	95.5212	109.94	92.5609	102.608	0.148666	0.08285	0.238918
XLOC_012476	Ass1	chr2:31470269-31520670	3.94334	3.60435	3.265	3.86338	3.91652	3.81471	3.60423	3.86487	0.100729	0.39785	0.651627
XLOC_016338	Atp13a2	chr4:140986872-141007701	20.9564	21.4435	18.6394	18.9066	20.4664	20.1047	20.3464	19.8259	-0.0373896	0.6646	0.851406
XLOC_010178	Atp6v0c	chr17:24163864-24169663	219.185	230.095	213.983	241.695	233.489	242.237	221.088	239.14	0.113238	0.17635	0.396808
XLOC_023638	Atp6v0d1	chr8:105524469-105566040	108.806	109.926	100.789	92.5567	88.3825	94.3638	106.507	91.7677	-0.214889	0.01285	0.0607156
XLOC_015966	Atp6v1g1	chr4:63544764-63550701	74.9913	79.3313	79.3759	76.7701	71.2644	70.7258	77.8995	72.9201	-0.0952979	0.2594	0.505687
XLOC_024273	Bace1	chr9:45838494-45936058	8.86197	9.04818	8.82934	8.60935	7.98369	7.74294	8.91316	8.112	-0.13588	0.3529	0.607715
XLOC_020389	Bbc3	chr7:16309582-16318334	4.13539	3.65286	3.60988	3.52974	3.65452	3.4081	3.79938	3.53079	-0.105774	0.35915	0.613484
XLOC_015060	Bcl10	chr3:145924261-145934364	19.0515	19.4053	19.9661	21.0616	20.0845	20.3635	19.4743	20.5032	0.074279	0.3985	0.652403
XLOC_012140	Bloc1s2	chr19:44139246-44146446	53.4002	53.3685	54.6225	54.7312	53.2462	57.9199	53.7971	55.2991	0.0397277	0.6551	0.84619
XLOC_018000	Bri3	chr5:144244436-144361005	44.0788	49.8102	42.6096	41.7849	42.9049	39.6906	45.4995	41.4601	-0.134128	0.7705	0.906384
XLOC_013647	Calcrl	chr2:84330626-84425266	0.301138	0.25453	0.234186	0.291199	0.190575	0.176765	0.263284	0.219513	-0.262316	0.2293	0.46789
XLOC_011906	Capn1	chr19:5988544-6018459	4.43663	4.60759	4.62546	4.59198	4.76051	4.92967	4.55656	4.76072	0.0632351	0.52155	0.755982
XLOC_000749	Ccdc115	chr1:34436669-34449364	24.7036	25.6449	25.0932	23.2252	23.027	22.155	25.1472	22.8024	-0.141213	0.37305	0.628137
XLOC_018689	Ccz1	chr5:143987908-144014853	71.0652	72.3239	67.8215	63.5705	62.499	67.4911	70.4036	64.5202	-0.125898	0.1401	0.343306
XLOC_002219	Cd164	chr10:41518963-41532314	2.82e-20	1.81e-21	3.03e-22	1.1e-20	3.31e-23	3.24e-19	1.01e-20	1.12e-19	3.46513	1	1
XLOC_015295	Cd1d1	chr3:86995835-86999348	1.90272	1.80689	2.53727	1.97373	1.82432	1.82946	2.08229	1.87584	-0.150636	0.26995	0.517829
XLOC_008989	Cdip1	chr16:4726360-4789935	12.9868	13.3174	13.2018	12.2901	12.3131	11.9659	13.1687	12.1897	-0.111442	0.32685	0.579848
XLOC_022407	Chid1	chr7:141475235-141539857	5.61596	5.70398	5.53391	5.54717	5.44868	6.46081	5.61795	5.81889	0.0507002	0.75985	0.901073
XLOC_009289	Chmp2b	chr16:65539132-65562697	8.28611	7.39714	7.8025	7.96245	6.5936	7.14398	7.82858	7.23334	-0.114089	0.2499	0.493732
XLOC_009646	Clcn7	chr17:25133386-25162099	14.1255	15.3372	13.108	14.751	14.6449	14.7218	14.1902	14.7059	0.0514964	0.5442	0.774776
XLOC_008666	Clec16a	chr16:10545338-10744878	6.9771	7.70064	7.27005	7.00087	6.41953	6.66196	7.31593	6.69412	-0.128147	0.1747	0.394594
XLOC_022277	Cln3	chr7:126571028-126594910	6.39618	6.86418	6.22782	7.26464	6.5236	7.34032	6.49606	7.04285	0.116595	0.33725	0.591146
XLOC_007042	Cln5	chr14:103070215-103077630	8.20178	9.12981	8.69402	8.72393	9.04619	8.43226	8.67521	8.73413	0.00976531	0.9133	0.967722
XLOC_004166	Cltc	chr11:86582026-87555823	87.5734	84.1991	82.8513	92.724	85.046	80.6895	84.8746	86.1532	0.0215718	0.86955	0.951865
XLOC_015067	Ctbs	chr3:146450487-146499753	1.9893	2.30559	2.28911	2.01926	2.05607	2.04577	2.19467	2.04036	-0.105174	0.4226	0.673323
XLOC_004041	Ctns	chr11:73183132-73199314	4.10847	4.10577	3.92821	3.36986	3.92721	3.9544	4.04748	3.75049	-0.109945	0.27585	0.525172
XLOC_006946	Ctsb	chr14:63122461-63194142	65.9294	68.0745	67.3474	61.3359	58.1894	64.6849	67.1171	61.4034	-0.128361	0.2262	0.464186
XLOC_022418	Ctsd	chr7:142375915-142387870	186.224	188.052	185.933	192.3	177.136	196.332	186.737	188.589	0.0142418	0.85895	0.9467
XLOC_006374	Ctsl	chr13:64363213-64370306	28.8088	29.1524	30.6367	31.3292	28.5235	30.363	29.5326	30.0719	0.0261067	0.762	0.902165
XLOC_014694	Ctso	chr3:81932275-81956725	3.41317	3.01408	3.43274	3.44466	3.14393	3.75685	3.28666	3.44848	0.0693367	0.49905	0.739215
XLOC_006348	Ctsq	chr13:61035037-61040597	0.249117	0.27637	0.237622	0.409855	0.335903	0.427245	0.25437	0.391001	0.620243	0.0938	0.260647
XLOC_014277	Ctsz	chr2:174415774-174438992	65.175	69.5851	67.9268	79.1268	71.5282	76.8036	67.5623	75.8195	0.166351	0.1511	0.359609
XLOC_011556	Cyb561a3	chr19:10570564-10590041	3.096	3.2509	2.68732	2.39421	2.62114	2.39507	3.01141	2.47014	-0.285845	0.09655	0.266241
XLOC_012623	Cybrd1	chr2:71118053-71142926	0.261292	0.23385	0.346209	0.341538	0.426655	0.319916	0.28045	0.362703	0.371043	0.0491	0.166302
XLOC_017474	Depdc5	chr5:32863718-32994233	9.81203	10.0773	9.93032	8.84147	8.85164	8.41206	9.93988	8.70172	-0.191927	0.04505	0.15601
XLOC_022970	Dnase2a	chr8:84908604-84956603	0.45902	0.667525	0.564179	0.674398	0.862602	0.953578	0.563575	0.830193	0.558839	0.36155	0.615595
XLOC_021148	Doc2a	chr7:126847049-126865122	7.98193	8.23351	7.52501	8.55035	9.8269	9.54061	7.91348	9.30595	0.233841	0.25085	0.494355
XLOC_013398	Dpp7	chr2:25352288-25356365	11.3406	13.4469	12.3873	14.2804	14.0229	14.1826	12.3916	14.1619	0.192654	0.048	0.163775
XLOC_014931	Dram2	chr3:106481985-106576146	6.56656	6.26674	6.8163	6.42635	6.09611	6.95719	6.54987	6.49322	-0.0125326	0.93965	0.977921
XLOC_024662	Dync1li1	chr9:114688830-114723777	38.1638	37.0011	36.2439	35.8413	35.7208	34.4742	37.1363	35.3454	-0.071305	0.4053	0.65844
XLOC_023623	Dync1li2	chr8:104417673-104443047	42.9427	43.6748	44.7002	43.5446	44.4781	42.1584	43.7726	43.3937	-0.0125418	0.88565	0.957961
XLOC_006107	Epdr1	chr13:19591707-19619830	12.3655	11.8791	12.6648	11.5117	10.6697	11.5483	12.3031	11.2433	-0.129964	0.14935	0.356533
XLOC_011042	Epg5	chr18:77938432-78035379	2.69002	2.56397	2.74475	2.48314	2.36778	2.15481	2.66624	2.33524	-0.191236	0.03895	0.140231
XLOC_011548	Fth1	chr19:9980599-9985111	678.434	726.448	666.589	778.785	772.798	786.544	690.49	779.376	0.174698	0.038	0.13785
XLOC_021788	Ftl1	chr7:45457943-45459886	1606.92	1646.95	1444.58	1597.01	1557.52	1590.23	1566.15	1581.59	0.0141507	0.86685	0.950768
XLOC_016289	Fuca1	chr4:135920725-135941363	21.4218	23.5461	21.9507	26.09	25.2172	26.6907	22.3062	25.9993	0.22103	0.01025	0.0506109
XLOC_025367	Fyco1	chr9:123789499-123851919	2.4237	2.34912	2.41808	2.56167	2.43163	2.32934	2.39697	2.44088	0.0261902	0.78235	0.912639
XLOC_003621	Gaa	chr11:119267966-119285698	72.9566	73.849	65.8979	67.7895	66.6699	69.4749	70.9012	67.9781	-0.0607389	0.4766	0.719932
XLOC_005410	Galc	chr12:98202299-98259337	5.36255	5.21528	5.32369	5.379	4.88027	5.25532	5.30051	5.17153	-0.035538	0.70225	0.871431
XLOC_014743	Gba	chr3:89201728-89214335	18.3807	18.9985	18.3035	17.8298	19.0855	20.2208	18.5609	19.0454	0.0371751	0.791	0.916882
XLOC_002002	Gns	chr10:121365089-121397245	46.807	48.5347	45.3899	45.4439	44.2895	45.5567	46.9105	45.0967	-0.0568901	0.5041	0.743423
XLOC_003494	Grn	chr11:102430321-102436809	50.3324	50.2331	49.129	54.6207	53.9593	54.3907	49.8982	54.3236	0.122591	0.1529	0.362321
XLOC_018578	Gusb	chr5:129989020-130002828	45.2453	46.8714	44.8577	40.5983	41.0132	43.1834	45.6582	41.5983	-0.134349	0.11465	0.29874
XLOC_009764	H2-DMa	chr17:34122831-34139101	1.61241	1.77646	1.7494	1.80339	1.60172	1.8709	1.71276	1.75867	0.0381594	0.80365	0.922787
XLOC_004322	Hap1	chr11:100347213-100356936	66.6301	69.0255	67.9842	61.9543	64.6213	61.1673	67.8799	62.581	-0.11726	0.16455	0.379956
XLOC_024370	Hexa	chr9:59539666-59565105	43.7378	48.1074	45.2683	52.064	51.2153	53.4653	45.7045	52.2482	0.193045	0.023	0.094791
XLOC_006474	Hexb	chr13:97137936-97198357	19.8925	19.2268	20.2376	21.5252	18.5362	22.0259	19.7856	20.6958	0.064884	0.67715	0.857762
XLOC_003638	Hgs	chr11:120467616-120483989	29.3257	31.5424	27.2482	27.5731	27.3189	27.0434	29.3721	27.3118	-0.104922	0.22015	0.457734
XLOC_023341	Hgsnat	chr8:25942467-25976765	20.8185	22.0302	20.7865	21.2901	21.456	22.2252	21.2117	21.6571	0.0299792	0.7334	0.887548
XLOC_017757	Hps4	chr5:112343094-112378424	8.13481	7.8748	7.49842	6.11803	7.35461	6.72602	7.83601	6.73289	-0.218893	0.02045	0.0866944
XLOC_011763	Hps6	chr19:46003477-46006173	2.47814	2.70622	2.85105	3.12799	2.80948	3.03055	2.67847	2.98934	0.158419	0.15395	0.363935
XLOC_010439	Hsp90ab1	chr17:45563899-45573261	2301.69	2351.87	2304.1	2410.19	2391.87	2381.91	2319.22	2394.66	0.0461781	0.6325	0.832802
XLOC_024237	Hspa8	chr9:40801272-40805199	1720.85	1682.84	1651.71	1740.27	1700.98	1711.92	1685.13	1717.73	0.0276378	0.7699	0.906228
XLOC_024591	Hyal3	chr9:107576950-107587359	0.294892	0.288356	0.300974	0.214313	0.321773	0.257345	0.294741	0.264477	-0.156304	0.7259	0.883829
XLOC_026214	Ids	chrX:70343069-70365085	6.45956	6.56081	6.12541	6.25093	5.87345	6.19035	6.38193	6.10491	-0.0640221	0.4724	0.716526
XLOC_017729	Idua	chr5:108629804-108685446	0.903143	0.804604	0.947395	0.996701	0.978511	0.92688	0.885048	0.967364	0.128303	0.61795	0.824096
XLOC_008945	Ifnar1	chr16:91485085-91510522	7.9182	7.85316	8.47526	8.50943	9.23683	8.95992	8.0822	8.90206	0.13939	0.1151	0.299491
XLOC_003806	Irgm1	chr11:48865248-48871591	2.5672	2.41513	2.60495	2.69472	2.64998	3.01822	2.5291	2.78764	0.140422	0.2293	0.46789
XLOC_020086	Itfg2	chr6:128399692-128424910	18.5097	19.7015	18.5801	15.2025	16.8519	16.7116	18.9305	16.2553	-0.219794	0.022	0.0918196
XLOC_006524	Kif2a	chr13:106946286-107054885	43.6533	42.0944	43.5262	43.997	41.2018	41.2569	43.0913	42.1519	-0.0317971	0.75635	0.898879
XLOC_020386	Kptn	chr7:16119875-16127516	4.79431	4.93304	4.32773	4.47295	4.30469	4.19807	4.68503	4.32524	-0.115279	0.3021	0.554131
XLOC_022649	Lamp1	chr8:13159134-13200646	361.333	379.584	370.744	409.08	395.994	423.86	370.554	409.645	0.14469	0.0924	0.257724
XLOC_020941	Lamtor1	chr7:101899807-101933896	47.9204	52.5467	47.967	51.8808	49.2796	50.4002	49.4781	50.5202	0.030072	0.74025	0.890742
XLOC_017950	Lamtor4	chr5:138255481-138259395	28.2527	29.958	27.7224	28.3395	27.3194	29.5639	28.6443	28.4076	-0.011973	0.89165	0.960226
XLOC_014938	Lamtor5	chr3:107278857-107284081	46.3844	46.649	42.908	39.5717	35.7477	42.0336	45.3138	39.1177	-0.21213	0.01765	0.0778556
XLOC_004716	Laptm4a	chr12:8921306-8938741	121.042	118.897	121.698	143.562	128.199	146.578	120.545	139.446	0.210133	0.0147	0.0674969
XLOC_007683	Laptm4b	chr15:34238025-34284295	94.4594	98.9698	94.6029	104.06	98.5241	109.106	96.0107	103.897	0.113881	0.17385	0.393514
XLOC_011187	Lars	chr18:42202348-42262071	71.9053	71.5447	70.4356	69.5623	66.6272	68.2986	71.2952	68.1627	-0.064822	0.44225	0.692999
XLOC_024110	Ldlr	chr9:21723575-21749991	68.7297	70.5367	66.5512	66.3721	65.9968	68.404	68.6059	66.9243	-0.0358016	0.6681	0.852938
XLOC_005430	Lgmn	chr12:102394097-102439697	329.742	341.523	324.749	360.217	335.531	370.148	332.005	355.299	0.0978278	0.25195	0.495995
XLOC_000050	Lmbrd1	chr1:24678482-24767520	12.25	11.7945	11.839	12.6484	11.4337	12.3878	11.9612	12.1566	0.0233867	0.78855	0.916019
XLOC_018190	Man2b2	chr5:36806812-36830649	11.6574	12.1205	10.3624	11.0884	11.4409	11.4032	11.3801	11.3108	-0.00880835	0.9229	0.971584
XLOC_015025	Manba	chr3:135485610-135571403	8.24797	8.35436	8.53	9.77037	9.0712	9.6342	8.37744	9.49192	0.180191	0.04385	0.153036
XLOC_013127	Map1lc3a	chr2:155276363-155278073	16.9413	17.9819	16.851	18.1453	17.6756	16.9347	17.258	17.5852	0.0270949	0.77985	0.91123
XLOC_015063	Mcoln3	chr3:146121675-146141545	0.483044	0.36281	0.487447	0.403993	0.379051	0.421578	0.444434	0.40154	-0.146423	0.5033	0.742539
XLOC_003531	Milr1	chr11:106751225-106779886	4.72431	3.73296	4.81164	5.32123	4.35724	4.78474	4.42297	4.82107	0.124339	0.43435	0.685333
XLOC_018943	Mios	chr6:8209111-8236992	16.1659	15.884	15.1171	14.9017	14.2121	14.3276	15.7224	14.4805	-0.118706	0.1718	0.390126
XLOC_023017	Mt1	chr8:94179088-94180327	1.35419	1.41014	0.757382	0.974069	1.67201	0.67529	1.17391	1.10712	-0.0845006	0.8086	0.925185
XLOC_016395	Mtor	chr4:148445071-148557685	13.6191	14.1926	13.3784	12.9052	12.4398	12.2425	13.7301	12.5292	-0.132048	0.1212	0.310883
XLOC_024454	Myo5a	chr9:75068459-75223710	21.4795	21.8073	22.8635	24.2198	21.8937	20.8326	22.0501	22.3153	0.0172518	0.83775	0.937385
XLOC_008305	Naga	chr15:82329528-82338887	6.86174	6.6923	6.92524	6.38236	6.57868	6.88503	6.82643	6.61536	-0.0453118	0.66015	0.849222
XLOC_003478	Nbr1	chr11:101551970-101581951	28.3947	28.2597	28.7217	27.297	26.7889	26.9489	28.4587	27.0116	-0.0752902	0.37645	0.631466
XLOC_006770	Ncoa4	chr14:32159886-32179855	25.5384	25.4078	23.9008	25.0626	23.2625	24.4483	24.949	24.2578	-0.040534	0.63495	0.834395
XLOC_001239	Ncstn	chr1:172066012-172122332	37.0551	38.3413	38.4962	39.978	38.9053	40.786	37.9642	39.8898	0.0713787	0.71485	0.877882
XLOC_009788	Neu1	chr17:34931252-34937297	6.61844	6.96248	6.89691	7.09573	7.43911	7.68906	6.82594	7.40796	0.118049	0.20475	0.437068
XLOC_017801	Nos1	chr5:117866984-117958778	0.571005	0.563011	0.514403	0.639977	0.570011	0.552993	0.549473	0.58766	0.0969333	0.41685	0.668404
XLOC_011084	Npc1	chr18:12168721-12236400	11.4426	11.5678	11.112	11.0533	11.0907	10.8422	11.3741	10.9954	-0.0488579	0.6297	0.831235
XLOC_016391	Nppa	chr4:148000745-148002067	0.575214	0.861394	1.30305	0.77099	0.595835	0.412231	0.913219	0.593019	-0.622883	0.0553	0.18045
XLOC_024585	Nprl2	chr9:107539010-107545706	7.20452	7.52501	7.10913	6.29558	6.61267	6.13365	7.27955	6.3473	-0.197706	0.1467	0.352652
XLOC_003766	Nprl3	chr11:32209513-32267707	12.8641	14.3897	12.6755	10.5043	10.9425	10.985	13.3097	10.8106	-0.300038	0.0428	0.150292
XLOC_018196	Nsg1	chr5:38039229-38159467	13.3973	14.1788	14.4758	12.7893	12.7911	13.4983	14.0173	13.0262	-0.105785	0.45945	0.706571
XLOC_001617	Ostm1	chr10:42678915-42702462	24.169	24.4517	24.6697	23.757	22.6311	24.3944	24.4302	23.5942	-0.0502332	0.5563	0.784019
XLOC_019884	Pcyox1	chr6:86385989-86397159	13.5914	13.1543	13.9479	15.9158	14.7973	16.6415	13.5645	15.7849	0.218704	0.0117	0.056416
XLOC_019767	Pde1c	chr6:56069803-56369634	1.63938	1.64501	1.77634	1.84113	1.61216	1.51223	1.68691	1.65517	-0.0274013	0.8606	0.947421
XLOC_010973	Pdgfrb	chr18:61045149-61085067	0.289585	0.37272	0.388959	0.310054	0.262845	0.303627	0.350421	0.292176	-0.262256	0.14415	0.349428
XLOC_010823	Pik3c3	chr18:30272895-30348120	9.83515	10.1655	9.92905	9.36187	8.33819	8.48007	9.97658	8.72671	-0.193108	0.0316	0.120663
XLOC_023088	Pla2g15	chr8:106150336-106164717	5.40946	5.58173	5.58365	5.85555	6.08976	6.04049	5.52495	5.99527	0.117863	0.2215	0.459484
XLOC_018507	Plbd2	chr5:120476546-120503653	30.2352	30.4107	27.8958	28.069	29.5108	28.56	29.5139	28.7133	-0.0396773	0.65115	0.844541
XLOC_021722	Plekhf1	chr7:38220653-38227994	0.664456	1.05519	0.75642	1.1324	1.17274	1.13409	0.825355	1.14641	0.474035	0.0181	0.0792504
XLOC_004387	Plekhm1	chr11:103364096-103412720	6.63656	6.60642	5.85671	5.56511	5.72661	5.7542	6.36657	5.68197	-0.164124	0.07105	0.215817
XLOC_012382	Pnpla7	chr2:24975208-25054072	3.30812	3.77817	3.33577	3.4719	3.40287	3.2166	3.47402	3.36379	-0.0465194	0.62105	0.825754
XLOC_016172	Ppt1	chr4:122836226-122886077	20.7137	21.2839	21.7527	23.9941	23.2602	25.4028	21.2501	24.219	0.18867	0.1266	0.320296
XLOC_010329	Ppt2	chr17:34616661-34628059	23.4594	25.0043	23.5525	23.0018	23.4011	23.6112	24.0054	23.338	-0.0406776	0.6472	0.842185
XLOC_017064	Pqlc2	chr4:139293973-139310720	9.89835	9.5982	9.68823	8.94782	9.83726	9.99339	9.72826	9.59282	-0.0202273	0.8392	0.938265
XLOC_020889	Prcp	chr7:92857470-92934581	2.05439	2.1607	2.15741	2.17055	2.0103	2.34549	2.12416	2.17545	0.0344179	0.8955	0.961372
XLOC_001169	Prdx6	chr1:161240111-161251166	103.049	103.251	98.996	109.943	104.262	107.153	101.765	107.119	0.0739762	0.3769	0.631779
XLOC_002371	Prss57	chr10:79697304-80369637	0.899114	0.934658	0.898807	0.809322	0.90241	0.836398	0.91086	0.849377	-0.100825	0.9403	0.978012
XLOC_001675	Psap	chr10:60277627-60302600	341.223	344.139	339.982	304.292	286.171	301.465	341.781	297.309	-0.201108	0.0191	0.0824585
XLOC_004916	Psen1	chr12:83688106-83738513	23.2653	23.8296	23.1281	24.7026	24.0014	24.3965	23.4077	24.3668	0.0579364	0.5235	0.757548
XLOC_010556	Rab12	chr17:66494511-66519670	38.1954	37.4546	37.6546	44.3136	42.0583	42.6492	37.7682	43.007	0.1874	0.0316	0.120663
XLOC_019903	Rab7	chr6:87999104-88045295	119.529	119.398	126.427	121.72	115.143	117.228	121.784	118.031	-0.0451674	0.67595	0.857269
XLOC_026495	Rab9	chrX:166457251-166479867	42.2377	41.8122	42.0768	44.3779	42.2258	47.3182	42.0422	44.6407	0.0865185	0.308	0.560691
XLOC_000006	Rb1cc1	chr1:6209879-6276291	10.9592	10.2653	11.816	11.1921	10.9145	10.4467	11.0135	10.8511	-0.0214353	0.80485	0.923378
XLOC_014644	Rnf13	chr3:57736065-57835233	17.6868	17.2468	19.0953	18.6	17.834	19.4898	18.0097	18.6413	0.0497294	0.59765	0.813623
XLOC_016223	Rnf19b	chr4:129058270-129084526	31.4616	31.3233	28.9064	29.5499	28.3523	29.8877	30.5638	29.2633	-0.0627301	0.4589	0.706088
XLOC_004520	Rptor	chr11:119602879-119902149	3.56e-10	1.13e-09	0.119946	4.68e-09	0.193516	0.198078	0.0399821	0.130531	1.70697	1	1
XLOC_015990	Rraga	chr4:86575672-86577283	32.5928	33.2719	33.1995	33.0062	32.9747	32.1796	33.0214	32.7202	-0.0132224	0.877	0.954758
XLOC_016184	Rragc	chr4:123917432-123936997	24.6999	24.5008	23.4198	24.105	23.1212	25.1613	24.2068	24.1292	-0.00463544	0.95715	0.983365
XLOC_015827	Rragd	chr4:32982997-33022352	16.4794	16.9032	15.9888	19.131	17.2138	18.9253	16.4571	18.4234	0.162822	0.05505	0.179952
XLOC_004517	Sgsh	chr11:119314786-119355510	3.78699	4.39541	4.20948	4.08359	4.03343	4.39397	4.13063	4.17033	0.0138013	0.8857	0.957961
XLOC_024163	Siae	chr9:37613770-37657312	1.5178	1.96984	1.92949	1.75758	1.61585	1.69007	1.80571	1.68783	-0.0973937	0.7986	0.920715
XLOC_024958	Sidt2	chr9:45937856-45955771	9.48724	9.72891	9.76074	8.79703	8.52135	8.48691	9.65896	8.60176	-0.167236	0.0636	0.199236
XLOC_008444	Slc11a2	chr15:100387899-100423055	13.139	12.9106	12.6463	13.9637	13.6947	14.204	12.8986	13.9541	0.113475	0.20845	0.442521
XLOC_025145	Slc17a5	chr9:78536486-78588045	4.25355	4.46437	4.60349	4.67224	4.68156	4.86396	4.44047	4.73925	0.0939468	0.3641	0.618515
XLOC_003623	Slc26a11	chr11:119355556-119381076	4.12013	4.40969	4.67207	4.02419	4.3836	4.2839	4.40063	4.23056	-0.0568602	0.5736	0.79602
XLOC_017445	Slc35f6	chr5:30647935-30659729	12.0807	12.6993	11.3659	11.4173	10.5985	11.382	12.0486	11.1326	-0.114075	0.21805	0.455093
XLOC_006042	Slc38a9	chr13:112660747-112738752	3.62037	3.36771	3.7078	3.4376	3.33956	3.48465	3.5653	3.4206	-0.0597709	0.51835	0.753777
XLOC_007935	Slc48a1	chr15:97784364-97844502	11.2903	12.3544	11.353	12.0487	12.0734	12.4183	11.6659	12.1801	0.0622268	0.6113	0.820378
XLOC_015353	Snapin	chr3:90476200-90491013	17.9565	17.2959	17.6879	14.8355	15.2777	15.7845	17.6468	15.2992	-0.205949	0.31055	0.563281
XLOC_025094	Snx1	chr9:66088126-66124886	42.0914	43.5228	41.0156	44.3469	40.0364	44.6677	42.21	43.017	0.0273231	0.755	0.897826
XLOC_015116	Snx16	chr3:10417816-10440130	7.31718	7.22528	7.19653	6.99634	6.1708	6.53898	7.24633	6.56871	-0.141641	0.135	0.334574
XLOC_010935	Snx2	chr18:53176364-53220860	32.9246	31.2059	33.9703	29.6472	28.8436	28.8147	32.7003	29.1018	-0.168193	0.0529	0.174775
XLOC_005262	Snx6	chr12:54745421-54795739	61.6389	59.1802	61.7723	59.6279	57.4104	56.7488	60.8638	57.929	-0.0712983	0.4085	0.661173
XLOC_008934	Sod1	chr16:90220254-90286776	484.894	496.85	507.675	487.493	466.61	476.249	496.473	476.784	-0.0583787	0.5665	0.791828
XLOC_014946	Sort1	chr3:108284063-108361672	21.9142	22.3286	22.1819	22.0999	21.2872	22.1806	22.1416	21.8559	-0.0187345	0.81985	0.929566
XLOC_021798	Sphk2	chr7:45705069-45718002	7.57069	7.83675	7.25861	8.04216	7.97997	7.51858	7.55535	7.8469	0.054625	0.5784	0.799267
XLOC_001832	Sppl2b	chr10:80852824-80868751	9.7174	10.1844	9.32018	9.07212	10.0591	9.55825	9.74066	9.56314	-0.0265339	0.84665	0.941584
XLOC_003816	Sqstm1	chr11:50200151-50210820	140.549	132.308	127.596	119.904	116.244	115.647	133.484	117.265	-0.186896	0.02855	0.111548
XLOC_011988	Stx3	chr19:11775117-11819403	2.095	1.82832	2.10461	1.68556	1.98501	2.05988	2.00931	1.91015	-0.0730131	0.531	0.763477
XLOC_001575	Stx7	chr10:24149280-24188959	27.0277	27.8502	26.3772	25.8591	24.2672	25.4461	27.085	25.1908	-0.104599	0.2265	0.464545
XLOC_003086	Stx8	chr11:67966482-68207148	3.80763	3.82043	3.61434	3.28398	3.40928	3.37843	3.74747	3.35723	-0.158644	0.10005	0.272242
XLOC_015326	Syt11	chr3:88744545-88775136	34.0047	33.7406	35.4007	33.7494	32.6346	33.7661	34.382	33.3834	-0.0425247	0.61875	0.824406
XLOC_016864	Szt2	chr4:118359984-118409263	2.23138	2.41321	2.31538	2.0907	2.22998	1.84023	2.31999	2.05364	-0.175936	0.0755	0.224815
XLOC_018691	Tecpr1	chr5:144194443-144223594	5.89207	5.54375	5.76699	5.17288	5.26604	5.18318	5.73427	5.20737	-0.139055	0.1752	0.395361
XLOC_020850	Tm6sf1	chr7:81859000-81934459	5.27205	5.58004	5.30583	6.2561	5.35666	5.85846	5.38597	5.82374	0.11274	0.72495	0.883241
XLOC_018948	Tmem106b	chr6:13069758-13089269	17.9738	17.0428	16.9663	16.1059	14.5589	16.2475	17.3277	15.6374	-0.148074	0.0827	0.238625
XLOC_021331	Tmem150b	chr7:4690927-4725251	4.26637	3.98144	4.18624	3.6926	4.14699	4.02196	4.14469	3.95385	-0.0680041	0.7287	0.885299
XLOC_017600	Tmem165	chr5:76183879-76469519	38.2325	39.4354	39.6161	36.866	36.5395	36.9556	39.0946	36.7871	-0.0877722	0.4853	0.726552
XLOC_017728	Tmem175	chr5:108629804-108685446	5.37935	5.71516	5.49061	4.76346	4.70787	4.86262	5.52837	4.77798	-0.210452	0.22755	0.465666
XLOC_022836	Tmem192	chr8:64947184-64969037	33.7389	33.6014	30.9194	29.4086	28.4355	30.3448	32.7532	29.3963	-0.156002	0.0827	0.238625
XLOC_004106	Tmem199	chr11:78507054-78512168	45.4715	46.8187	48.5303	48.9121	44.7355	49.3725	46.9402	47.6734	0.0223604	0.79475	0.918581
XLOC_016070	Tmem59	chr4:107178629-107200996	53.8476	51.7911	54.4064	62.4909	57.7255	64.3861	53.3484	61.5342	0.205944	0.0162	0.0728262
XLOC_008106	Tmem74	chr15:43769898-43870041	19.837	17.9354	18.9493	17.2759	18.5695	17.7161	18.9072	17.8538	-0.0827035	0.5421	0.772759
XLOC_015312	Tmem79	chr3:88328652-88362339	0.822285	0.807914	1.0818	0.628545	0.827742	0.704795	0.904	0.720361	-0.327603	0.7071	0.873996
XLOC_009670	Tmem8	chr17:26113315-26123253	1.18169	1.63118	1.36838	0.981792	1.33108	1.18271	1.39375	1.16519	-0.258404	0.1142	0.298092
XLOC_000436	Tmem9	chr1:136008218-136035030	38.7681	42.2578	41.1924	45.8318	44.518	46.5552	40.7394	45.635	0.163715	0.05845	0.187425
XLOC_004108	Tmem97	chr11:78541816-78550735	92.8522	94.9602	91.8926	98.7484	97.3464	107.096	93.235	101.063	0.116318	0.169	0.386196
XLOC_022201	Tmem9b	chr7:109735835-109752263	20.4674	20.7162	20.4274	20.0486	18.6186	20.4	20.537	19.6891	-0.0608322	0.497	0.737359
XLOC_002144	Tnfaip3	chr10:19000909-19015410	1.09163	1.00662	0.97102	0.917407	0.955207	0.822648	1.02309	0.898421	-0.187474	0.14505	0.350678
XLOC_022451	Tpcn2	chr7:145253922-145283979	2.33609	2.46952	2.62599	2.45463	2.55034	2.42778	2.4772	2.47758	0.000223263	0.99855	0.99909
XLOC_022140	Tpp1	chr7:105744846-105752207	31.5677	33.478	33.241	31.9077	31.6912	31.5106	32.7622	31.7032	-0.0474068	0.5807	0.800876
XLOC_006020	Trim23	chr13:104178783-104264133	13.3786	12.2323	13.6616	13.3302	12.1529	13.0358	13.0908	12.8396	-0.0279551	0.82345	0.930285
XLOC_010188	Tsc2	chr17:24547508-24632627	15.1905	15.1131	13.5906	14.4195	14.5231	14.4412	14.6314	14.4613	-0.0168688	0.8775	0.954802
XLOC_025545	Uba1	chrX:20658301-20683179	116.668	120.976	106.438	118.421	115.612	119.652	114.694	117.895	0.0397101	0.63705	0.835705
XLOC_010506	Ubxn6	chr17:56040415-56074989	28.0316	26.6751	25.6362	25.5813	24.4824	25.1952	26.781	25.0863	-0.0943094	0.5499	0.779286
XLOC_022016	Uvrag	chr7:98886742-99141144	16.5337	16.4729	15.8133	16.0877	15.4147	15.487	16.2733	15.6632	-0.0551321	0.51665	0.752563
XLOC_024935	Vps11	chr9:44347076-44361670	23.4908	24.4434	23.6515	22.1523	24.3692	23.8346	23.8619	23.452	-0.0249975	0.7733	0.908019
XLOC_012979	Vps16	chr2:130417683-130444269	20.1642	19.7437	19.5842	20.5816	22.5071	21.5415	19.8307	21.5434	0.119512	0.22155	0.459484
XLOC_012890	Vps18	chr2:119288741-119298453	4.43488	4.66152	4.31725	5.43349	5.01198	5.32359	4.47121	5.25636	0.233397	0.01285	0.0607156
XLOC_002275	Vps26a	chr10:62454842-62486805	41.7322	43.3302	43.906	41.9157	37.3145	39.2635	42.9894	39.4979	-0.122206	0.1521	0.361003
XLOC_020837	Vps33b	chr7:80269646-80291579	6.90581	6.70778	6.79851	6.73222	6.77321	6.53905	6.80403	6.68149	-0.0262195	0.78395	0.91357
XLOC_023561	Vps35	chr8:85260391-85299497	101.712	99.1504	96.723	106.551	98.936	110.907	99.1952	105.465	0.0884177	0.29665	0.548072
XLOC_022720	Vps36	chr8:22192658-22220923	55.9055	54.1713	53.9972	58.7323	59.8886	59.7976	54.6913	59.4728	0.120918	0.2223	0.460072
XLOC_013950	Vps39	chr2:120316460-120353133	12.2953	12.6968	12.2146	13.9288	13.4481	13.0375	12.4022	13.4715	0.119309	0.17275	0.391617
XLOC_005666	Vps41	chr13:18717127-18866811	18.8355	17.3429	18.1529	16.5002	16.3874	16.4889	18.1104	16.4588	-0.13796	0.11235	0.294717
XLOC_023099	Vps4a	chr8:107031325-107045756	32.0417	35.3387	35.4912	35.6762	33.2472	36.7082	34.2905	35.2105	0.0381972	0.654	0.84558
XLOC_005336	Vti1b	chr12:79130787-79172859	43.2274	42.8581	45.9251	44.7865	43.7694	46.0657	44.0035	44.8739	0.0282554	0.74875	0.89538
XLOC_004557	Wdr45b	chr11:121327202-121355074	50.3538	49.4278	46.4699	46.9204	44.1743	46.4592	48.7505	45.8513	-0.0884545	0.2914	0.542482
XLOC_024681	Wdr48	chr9:119894894-119937558	17.6055	17.3084	16.5134	16.1653	16.3374	17.0863	17.1424	16.5297	-0.0525144	0.60915	0.819918
XLOC_023692	Wdr59	chr8:111448687-111522107	13.7766	13.6351	13.8692	13.7775	13.7718	13.0379	13.7603	13.5291	-0.0244482	0.7742	0.908412
XLOC_004073	Wdr81	chr11:75440942-75454805	3.82953	3.8294	3.79813	3.48931	3.76467	3.72132	3.81902	3.65844	-0.0619764	0.49945	0.739438
XLOC_019670	Zc3hav1	chr6:38305197-38355519	24.2252	23.8473	23.0976	23.1043	22.4548	22.1296	23.7234	22.5629	-0.0723576	0.41045	0.66268
XLOC_023126	Znrf1	chr8:111522333-111626030	17.4832	17.8271	17.7192	19.2893	20.6289	20.0816	17.6765	19.9999	0.17816	0.0368	0.134818
XLOC_019147	Znrf2	chr6:54816420-54898346	18.9189	18.9642	17.4172	19.7058	19.0115	19.6549	18.4334	19.4574	0.0779946	0.4366	0.687638

## Sheet: Auto Sig
tracking_id	Gene Name	Chrom_Locus	WT_1	WT_2	WT_3	KO_1	KO_2	KO_3	WT_Average	KO_Average	Log2Fold_Change	p_value	FDR_p_value
XLOC_015568	Synpo2	chr3:123076518-123236225	2.65224	2.49029	2.69246	7.03727	6.72648	6.45925	2.61166	6.741	1.36799	5e-05	0.000516318
XLOC_019823	Vamp8	chr6:72385220-72391675	4.45601	3.47008	4.88391	11.0685	9.61232	11.0673	4.27	10.5827	1.3094	5e-05	0.000516318
XLOC_013929	Bmf	chr2:118528756-118549678	1.85066	1.86065	1.7688	4.38644	4.19209	4.26756	1.8267	4.28203	1.22905	5e-05	0.000516318
XLOC_000325	Bok	chr1:93685693-93695762	59.5475	59.0106	54.1421	122.809	114.358	121.249	57.5667	119.472	1.05337	5e-05	0.000516318
XLOC_000407	Pik3c2b	chr1:133046011-133108688	1.35096	1.50865	1.33516	2.45836	2.36241	2.20831	1.39826	2.34303	0.744745	5e-05	0.000516318
XLOC_017661	Stbd1	chr5:92603050-92606579	13.6662	13.4087	14.2366	21.2412	20.2807	22.4009	13.7705	21.3076	0.629788	5e-05	0.000516318
XLOC_015992	Acer2	chr4:86874367-86932604	1.15163	0.921081	0.873461	1.8623	1.2828	1.2026	0.982058	1.44923	0.56141	0.00675	0.0358644
XLOC_012481	Abl1	chr2:31688315-31804627	11.8316	12.5881	11.4524	17.3466	16.7767	17.0509	11.9573	17.058	0.512556	5e-05	0.000516318
XLOC_011844	Tcirg1	chr19:3896049-3907540	6.36956	6.57529	6.36118	8.1766	9.41756	9.04152	6.43534	8.87856	0.464309	5e-05	0.000516318
XLOC_014162	Soga1	chr2:157010418-157079265	5.31606	5.22601	5.01461	7.14676	6.98196	6.89875	5.18556	7.00916	0.434741	5e-05	0.000516318
XLOC_012957	Bcl2l11	chr2:128126037-128162547	1.07521	1.11771	1.1307	1.51041	1.53367	1.44688	1.10787	1.49699	0.434275	0.00035	0.0029872
XLOC_026111	Lamp2	chrX:38399729-38456460	37.4419	36.8487	38.6804	49.198	45.5847	51.1151	37.657	48.6326	0.369005	5e-05	0.000516318
XLOC_022056	Trim21	chr7:102557919-102565482	2.80948	3.114	3.08114	3.98906	3.52736	3.70844	3.00154	3.74162	0.317961	0.0022	0.0144021
XLOC_001145	Qsox1	chr1:155778154-155812899	21.625	21.8615	21.1724	26.4965	26.1585	27.5018	21.553	26.7189	0.309975	0.00055	0.00444079
XLOC_018508	Tpcn1	chr5:120534155-120588667	10.8129	11.1279	10.6926	13.5223	13.4151	13.4447	10.8778	13.4607	0.307366	0.0003	0.00261164
XLOC_013825	Atg13	chr2:91674576-91710798	5.36216	4.74845	4.15632	5.96871	6.13153	5.5371	4.75564	5.87911	0.305958	0.00315	0.0194761
XLOC_001017	Ralb	chr1:119470304-119504782	20.8325	20.9164	18.6332	25.3548	24.7149	24.3067	20.1273	24.7921	0.300725	0.00045	0.00372268
XLOC_025005	Rab39	chr9:53681660-53706259	3.23763	3.14685	3.12062	4.02337	3.60384	3.9497	3.16837	3.85897	0.284475	0.00785	0.0405734
XLOC_013122	Chmp4b	chr2:154657025-154694783	44.0315	43.3689	42.5464	55.1479	50.3043	52.8176	43.3156	52.7566	0.284466	0.00085	0.00643168
XLOC_012489	Golga2	chr2:32288239-32307921	16.8595	16.3131	15.8181	19.1035	19.8387	19.7629	16.3302	19.5684	0.260978	0.0032	0.0197276
XLOC_007682	Mtdh	chr15:34082667-34142385	66.409	68.7238	75.3041	85.2858	79.3027	87.5702	70.1456	84.0529	0.260945	0.0022	0.0144021
XLOC_018369	Tmem150c	chr5:100077453-100159808	25.2473	25.1939	25.6323	30.1186	29.2748	31.3722	25.3578	30.2552	0.254752	0.0036	0.0217144
XLOC_023071	Tmem208	chr8:105326363-105329057	41.3818	43.0873	44.6991	52.1305	46.1945	54.1253	43.0561	50.8168	0.239088	0.0084	0.0428774
XLOC_004244	Pip4k2b	chr11:97715156-97744704	16.5812	16.9591	16.2682	20.3893	19.0101	19.3597	16.6028	19.5864	0.238425	0.005	0.0281414
XLOC_013209	Ctsa	chr2:164830729-164857708	25.6056	27.7595	25.2641	30.1077	30.3608	31.945	26.2097	30.8045	0.233039	0.00845	0.0430732
XLOC_006325	Ubqln1	chr13:58176155-58215653	79.3919	78.9897	73.4527	67.3516	64.1187	67.3609	77.2781	66.2771	-0.22155	0.00895	0.0452481
XLOC_004503	Usp36	chr11:118259652-118290329	23.8791	24.4345	24.4457	19.9459	22.1001	20.2227	24.2531	20.7562	-0.224622	0.0082	0.0420886
XLOC_023171	Map1lc3b	chr8:121590467-121598047	74.3881	72.8707	67.803	62.2409	58.5567	61.5235	71.6873	60.7737	-0.238269	0.0055	0.0303669
XLOC_001631	Atg5	chr10:44268357-44364291	22.5223	23.6804	20.435	18.8348	17.6624	19.8966	22.2126	18.7979	-0.240803	0.00655	0.035028
XLOC_003511	Mapt	chr11:104231435-104332125	32.0346	32.0541	31.8627	27.2883	26.7833	26.9771	31.9838	27.0163	-0.243512	0.0058	0.031751
XLOC_016847	Plk3	chr4:117126812-117133952	12.2171	12.4107	10.7376	9.73018	9.76346	10.376	11.7885	9.95653	-0.243659	0.00895	0.0452481
XLOC_011099	Trappc8	chr18:20817223-20896434	22.2362	21.6394	21.1021	18.76	17.4707	18.2642	21.6592	18.1649	-0.253826	0.0037	0.0221641
XLOC_018442	Ulk1	chr5:110784478-110810117	9.30751	9.27841	8.65771	7.43939	7.83991	7.39008	9.08121	7.55646	-0.265174	0.00265	0.0168634
XLOC_002286	Sirt1	chr10:63319004-63339035	17.8174	17.0798	17.056	14.6816	14.0262	14.2884	17.3178	14.3321	-0.273006	0.0016	0.0110097
XLOC_002240	Gopc	chr10:52337023-52382124	21.6776	21.0995	21.225	17.9384	17.5981	17.3532	21.334	17.6299	-0.27513	0.0015	0.0104429
XLOC_017049	Pink1	chr4:138312751-138326296	4.98154	5.39867	4.53053	4.2044	4.32594	3.74261	4.97025	4.09098	-0.280871	0.00645	0.0345806
XLOC_015177	Mfsd8	chr3:40817258-40875609	2.98769	3.15129	3.18073	2.55611	2.54579	2.52329	3.10657	2.54173	-0.289513	0.00775	0.0401968
XLOC_003937	Ulk2	chr11:61775565-61855092	4.21101	4.25358	3.39634	3.27809	3.20273	3.04779	3.95364	3.1762	-0.31588	0.0038	0.0226076
XLOC_022918	Hmox1	chr8:75093617-75100593	60.5478	58.7082	56.3777	47.974	47.1505	44.46	58.5446	46.5281	-0.331432	5e-05	0.000516318
XLOC_000196	Rufy4	chr1:74124713-74148536	2.75158	2.25111	3.18369	1.9151	2.04214	1.88179	2.72879	1.94634	-0.487499	0.00045	0.00372268
XLOC_018105	Atg9b	chr5:24364818-24392570	8.61891	9.33374	8.31487	6.04937	6.31116	5.7783	8.75584	6.04628	-0.534199	5e-05	0.000516318
XLOC_005984	Arsb	chr13:93771678-93943016	10.072	11.9119	10.4041	7.01222	6.50966	7.56369	10.796	7.02852	-0.619202	5e-05	0.000516318
XLOC_015524	5330417C22Rik	chr3:108458068-108536522	0.281748	0.310195	0.339206	0.196774	0.199356	0.14218	0.310383	0.179437	-0.790576	0.00495	0.027913
XLOC_023447	Lzts1	chr8:69132669-69184242	1.08322	1.38957	1.21839	0.567483	0.878337	0.677397	1.23039	0.707739	-0.79783	5e-05	0.000516318
XLOC_001529	Epm2a	chr10:11342727-11459688	2.58514	2.62196	2.22884	1.54156	1.242	1.21575	2.47865	1.33311	-0.89476	5e-05	0.000516318

## Sheet: Auto Nonsig
tracking_id	Gene Name	Chrom_Locus	WT_1	WT_2	WT_3	KO_1	KO_2	KO_3	WT_Average	KO_Average	Log2Fold_Change	p_value	FDR_p_value
XLOC_020637	1600014C10Rik	chr7:38183216-38197565	2.72352	2.89589	3.06681	2.86643	2.88757	2.62082	2.89541	2.7916	-0.0526716	0.6193	0.824694
XLOC_012371	Acbd5	chr2:23068169-23156024	19.5887	19.1413	20.4385	23.0606	21.6095	22.4627	19.7228	22.3776	0.182191	0.11465	0.29874
XLOC_005498	Akt1	chr12:112653820-112674276	48.8843	49.7755	43.1293	48.9756	48.2516	48.4706	47.263	48.5659	0.0392324	0.6493	0.843916
XLOC_012788	Ambra1	chr2:91729999-91918872	12.6317	12.9681	13.092	14.5021	14.3448	14.6012	12.8972	14.4827	0.16727	0.0652	0.20296
XLOC_007122	Anxa7	chr14:20455260-20480133	19.183	18.1416	17.709	18.1627	18.6817	19.7966	18.3445	18.8803	0.0415349	0.6319	0.832563
XLOC_008367	Arsa	chr15:89472475-89484850	7.11528	6.89742	6.78305	7.32729	7.28506	7.84256	6.93192	7.48497	0.110742	0.2301	0.46894
XLOC_006441	Atg10	chr13:90935339-91223987	12.2326	12.9758	12.0179	10.566	11.114	11.5621	12.4087	11.0807	-0.163308	0.08425	0.241965
XLOC_007988	Atg101	chr15:101284300-101290934	17.6035	15.346	14.5764	15.8498	14.7177	14.6092	15.842	15.0589	-0.0731369	0.44525	0.694759
XLOC_011208	Atg12	chr18:46732416-46741579	20.5996	20.3008	21.0003	19.9896	17.5313	19.2154	20.6336	18.9121	-0.125686	0.15035	0.358343
XLOC_007235	Atg14	chr14:47540892-47568434	3.67994	3.66846	3.92242	3.5238	3.31109	3.37774	3.75694	3.40421	-0.142237	0.1534	0.363157
XLOC_000277	Atg16l1	chr1:87756010-87792428	17.6907	15.7056	17.7792	14.4451	17.5477	16.2037	17.0585	16.0655	-0.0865242	0.4123	0.664274
XLOC_022040	Atg16l2	chr7:101285850-101302261	3.56779	3.93764	3.61469	3.363	3.36978	3.2828	3.70671	3.33853	-0.150926	0.18545	0.409811
XLOC_011508	Atg2a	chr19:6241667-6262343	3.32539	2.95604	2.93813	2.74123	2.82306	2.63251	3.07319	2.73227	-0.169638	0.07675	0.226985
XLOC_005461	Atg2b	chr12:105613475-105685307	9.46288	9.09305	8.79507	9.41809	8.52096	8.19309	9.117	8.71072	-0.0657676	0.45625	0.703399
XLOC_008856	Atg3	chr16:45158737-45188538	15.1587	16.9218	16.9852	16.2384	15.6659	16.7181	16.3552	16.2075	-0.0130936	0.88535	0.957932
XLOC_015473	Atg4a	chr3:103193822-103854618	9.65066	9.08665	9.68102	8.46337	8.0263	9.17905	9.47278	8.55624	-0.146811	0.719	0.879986
XLOC_000326	Atg4b	chr1:93705390-93790534	9.90042	10.8907	10.784	10.0457	10.2002	10.3446	10.525	10.1968	-0.0457091	0.7432	0.892419
XLOC_016035	Atg4c	chr4:99193933-99259787	2.87958	2.51755	2.24448	2.4022	2.29158	2.24474	2.5472	2.31284	-0.13925	0.22005	0.45759
XLOC_024101	Atg4d	chr9:21265267-21288008	6.96994	6.59484	6.20722	6.41379	6.05667	5.88027	6.59066	6.11691	-0.107621	0.517	0.752776
XLOC_019364	Atg7	chr6:114643096-114921831	6.18378	6.16455	5.86044	6.98974	6.87597	7.62427	6.06959	7.16332	0.239029	0.0448	0.15529
XLOC_000903	Atg9a	chr1:75180860-75210778	18.1314	18.322	16.8797	17.1318	17.3422	16.9098	17.7777	17.1279	-0.0537173	0.586	0.804738
XLOC_025003	Atm	chr9:53436855-53536808	5.21889	5.00268	5.72059	5.75902	5.58521	5.16993	5.31405	5.50472	0.0508563	0.55345	0.782
XLOC_016338	Atp13a2	chr4:140986872-141007701	20.9564	21.4435	18.6394	18.9066	20.4664	20.1047	20.3464	19.8259	-0.0373896	0.6646	0.851406
XLOC_003459	Atp6v0a1	chr11:101009396-101063717	44.9603	47.6408	44.1104	39.2344	40.0239	40.3569	45.5705	39.8717	-0.192734	0.03195	0.121655
XLOC_016985	Atpif1	chr4:132530554-132535446	294.036	323.425	307.176	335.553	327.739	365.913	308.212	343.068	0.154572	0.0848	0.243121
XLOC_021182	Bag3	chr7:128523582-128546979	64.7203	65.5426	57.204	62.0285	62.7088	61.8148	62.489	62.184	-0.00705771	0.9341	0.975951
XLOC_001003	Bcl2	chr1:106538145-106714290	2.68649	2.58896	3.17998	2.67718	3.01978	2.6274	2.81848	2.77479	-0.0225376	0.8225	0.92998
XLOC_004346	Becn1	chr11:101279202-101302267	69.1497	72.5071	74.0663	72.7448	70.2013	71.4399	71.9077	71.462	-0.00897015	0.9144	0.967996
XLOC_020023	Bid	chr6:120893118-120916852	10.9943	11.8925	10.9834	13.4467	13.4306	12.7372	11.2901	13.2048	0.226014	0.0145	0.0668897
XLOC_022358	Bnip3	chr7:138890835-138909506	78.373	69.1824	73.5023	76.6217	74.1785	71.4074	73.6859	74.0692	0.00748498	0.927	0.973001
XLOC_007401	Bnip3l	chr14:66985239-67008877	30.3523	27.5848	29.1529	29.6326	27.0499	26.0661	29.03	27.5829	-0.0737701	0.3897	0.644624
XLOC_000314	Capn10	chr1:92933542-92950590	10.1465	10.1559	9.51532	8.96942	8.83196	10.0164	9.93922	9.27258	-0.100162	0.2977	0.549418
XLOC_024796	Cdc37	chr9:21138540-21165075	52.5179	52.2638	51.3276	56.3438	54.7336	57.6836	52.0365	56.2537	0.112424	0.1912	0.418211
XLOC_016742	Cdkn2a	chr4:89274472-89294619	52.7938	51.2886	47.3468	58.057	50.2344	51.9693	50.4764	53.4202	0.0817783	0.3557	0.610195
XLOC_015602	Cisd2	chr3:135406411-135423433	18.6862	17.5153	19.4847	17.6926	17.7006	19.2183	18.5621	18.2038	-0.0281161	0.744	0.893162
XLOC_008666	Clec16a	chr16:10545338-10744878	6.9771	7.70064	7.27005	7.00087	6.41953	6.66196	7.31593	6.69412	-0.128147	0.1747	0.394594
XLOC_022277	Cln3	chr7:126571028-126594910	6.39618	6.86418	6.22782	7.26464	6.5236	7.34032	6.49606	7.04285	0.116595	0.33725	0.591146
XLOC_004166	Cltc	chr11:86582026-87555823	87.5734	84.1991	82.8513	92.724	85.046	80.6895	84.8746	86.1532	0.0215718	0.86955	0.951865
XLOC_022418	Ctsd	chr7:142375915-142387870	186.224	188.052	185.933	192.3	177.136	196.332	186.737	188.589	0.0142418	0.85895	0.9467
XLOC_022445	Cttn	chr7:143948404-144470935	53.4286	51.1696	51.2017	53.6559	52.9497	55.06	51.9333	53.8886	0.0533193	0.55025	0.779413
XLOC_010245	D17Wsu92e	chr17:27751231-27820542	31.4218	30.8659	30.615	32.8549	31.9687	31.7174	30.9676	32.1803	0.0554217	0.5131	0.750122
XLOC_005895	Dapk1	chr13:60601780-60763191	25.4782	24.5985	24.7233	25.3103	24.0607	23.1899	24.9333	24.187	-0.0438434	0.60275	0.815529
XLOC_002021	Ddit3	chr10:127266261-127311786	60.4963	57.7591	64.7232	45.9898	48.2247	43.3499	60.9929	45.8548	-0.411568	0.2913	0.542383
XLOC_009037	Dnm1l	chr16:16312227-16359224	42.3951	41.9855	43.7295	44.8584	44.151	44.0477	42.7034	44.3524	0.0546611	0.52025	0.754985
XLOC_014931	Dram2	chr3:106481985-106576146	6.56656	6.26674	6.8163	6.42635	6.09611	6.95719	6.54987	6.49322	-0.0125326	0.93965	0.977921
XLOC_024870	Ei24	chr9:36779152-36797393	20.9987	22.6099	22.1921	25.1666	23.9265	24.8792	21.9336	24.6574	0.168882	0.05445	0.178542
XLOC_012874	Eif2ak4	chr2:118388616-118475234	7.56499	7.34045	6.82234	6.8128	7.03447	6.52867	7.24259	6.79198	-0.092674	0.2986	0.55037
XLOC_008740	Eif4g1	chr16:20672687-20692883	178.024	181.131	170.795	177.682	174.149	176.098	176.65	175.976	-0.00551221	0.94755	0.980303
XLOC_022212	Eif4g2	chr7:111067529-111122695	285.916	284.572	282.763	312.936	292.024	303.339	284.417	302.766	0.0901972	0.31865	0.571068
XLOC_004040	Emc6	chr11:73174109-73177079	34.2232	32.321	32.5128	32.9175	28.9333	29.7096	33.019	30.5201	-0.113534	0.2001	0.431182
XLOC_011042	Epg5	chr18:77938432-78035379	2.69002	2.56397	2.74475	2.48314	2.36778	2.15481	2.66624	2.33524	-0.191236	0.03895	0.140231
XLOC_008677	Ercc4	chr16:13109609-13152043	3.62517	4.13231	3.97942	3.30268	3.87818	3.56436	3.9123	3.58174	-0.127358	0.1993	0.430209
XLOC_025310	Fbxl2	chr9:113930930-114026751	3.3799	3.38953	3.11513	2.68304	2.75435	2.90633	3.29485	2.78124	-0.244486	0.45535	0.702597
XLOC_001883	Fbxo7	chr10:86021928-86498896	8.17282	8.4429	8.34529	6.44406	6.95959	7.06151	8.32034	6.82172	-0.286507	0.03375	0.126717
XLOC_014705	Fbxw7	chr3:84809910-84979258	7.29993	7.43767	8.00951	8.67113	7.73062	7.97922	7.58237	8.12699	0.100072	0.28535	0.536022
XLOC_010583	Fez2	chr17:78200247-78418152	10.2584	9.10261	9.71265	10.9582	10.2647	10.1248	9.69122	10.4492	0.108648	0.29115	0.542376
XLOC_003912	Flcn	chr11:59791407-59810039	6.98289	7.06091	6.29208	6.51474	6.65999	6.94573	6.77863	6.70682	-0.0153643	0.86715	0.950768
XLOC_015563	Fnbp1l	chr3:122538715-122619780	34.8649	34.9873	36.4277	36.4852	35.8645	36.7993	35.4266	36.383	0.038429	0.65745	0.847737
XLOC_026050	Fundc1	chrX:17556568-17572297	11.0752	10.3757	10.9975	9.6234	9.27083	10.1525	10.8161	9.68225	-0.15977	0.0845	0.242542
XLOC_025725	Fundc2	chrX:75382398-75398663	4.67405	4.62136	5.32482	4.95906	4.48051	5.16161	4.87341	4.86706	-0.0018816	0.98455	0.99305
XLOC_025367	Fyco1	chr9:123789499-123851919	2.4237	2.34912	2.41808	2.56167	2.43163	2.32934	2.39697	2.44088	0.0261902	0.78235	0.912639
XLOC_019482	Gabarapl1	chr6:129532183-129542331	17.4655	17.3757	18.2221	15.6123	15.4681	15.2347	17.6878	15.4384	-0.196234	0.0298	0.115276
XLOC_023129	Gabarapl2	chr8:111940693-111955791	112.779	108.796	108.766	116.863	106.962	118.369	110.114	114.065	0.0508595	0.5685	0.792987
XLOC_007380	Gata4	chr14:63198874-63247019	37.8871	37.9375	33.8759	34.9676	34.7162	35.5619	36.5668	35.0819	-0.0598091	0.48395	0.725707
XLOC_014743	Gba	chr3:89201728-89214335	18.3807	18.9985	18.3035	17.8298	19.0855	20.2208	18.5609	19.0454	0.0371751	0.791	0.916882
XLOC_015518	Gnai3	chr3:108107274-108146152	49.0424	48.7186	48.8808	47.6154	42.793	48.3807	48.8806	46.263	-0.0794019	0.348	0.603135
XLOC_012416	Gpsm1	chr2:26315532-26360254	18.2025	19.1365	17.2301	21.5682	21.9523	21.6237	18.1897	21.7147	0.255551	0.0132	0.061915
XLOC_021579	Gsk3a	chr7:25221441-25238052	40.8018	43.0315	40.9303	41.6835	38.1133	39.8546	41.5878	39.8838	-0.0603587	0.54515	0.775755
XLOC_008833	Gsk3b	chr16:38085063-38246079	25.0965	24.5335	24.8839	27.3351	24.891	23.9289	24.838	25.385	0.0314279	0.71785	0.879271
XLOC_004322	Hap1	chr11:100347213-100356936	66.6301	69.0255	67.9842	61.9543	64.6213	61.1673	67.8799	62.581	-0.11726	0.16455	0.379956
XLOC_026018	Hdac6	chrX:7930114-7947889	11.2304	12.1688	11.3506	10.8705	11.2355	11.4097	11.5833	11.1719	-0.0521644	0.553	0.781824
XLOC_024417	Herc1	chr9:66350428-66593102	11.3203	10.9471	11.9869	12.5836	10.5027	9.61428	11.4181	10.9002	-0.0669736	0.52095	0.755482
XLOC_004877	Hif1a	chr12:73907853-73947530	60.4948	60.6316	56.3818	63.6347	57.3954	61.817	59.1694	60.949	0.042752	0.611	0.820354
XLOC_019843	Hk2	chr6:82725026-82774454	28.4672	28.1976	26.6591	32.0386	31.1925	28.1931	27.7746	30.4748	0.133848	0.114	0.297727
XLOC_018726	Hmgb1	chr5:149047226-149053037	398.567	396.017	418.083	406.189	382.884	390.247	404.222	393.107	-0.0402277	0.6431	0.839847
XLOC_004713	Hs1bp3	chr12:8313415-8343824	9.53952	9.93015	9.04288	10.007	9.85484	9.4133	9.50418	9.75837	0.0380771	0.6707	0.854489
XLOC_024237	Hspa8	chr9:40801272-40805199	1720.85	1682.84	1651.71	1740.27	1700.98	1711.92	1685.13	1717.73	0.0276378	0.7699	0.906228
XLOC_019847	Htra2	chr6:83034161-83067219	39.6834	41.2058	38.5443	40.6204	40.0706	40.5276	39.8112	40.4062	0.021403	0.86805	0.951379
XLOC_017491	Htt	chr5:34761508-34912534	7.65188	7.42125	7.68801	8.14144	7.12416	6.64385	7.58705	7.30315	-0.0550196	0.5221	0.756555
XLOC_003252	Ift20	chr11:78536347-78541789	29.9244	30.7124	30.719	27.8052	28.2215	25.305	30.452	27.1106	-0.16768	0.0753	0.224445
XLOC_006918	Ift88	chr14:57424027-57517967	4.84966	4.77757	5.12133	4.0307	4.75116	4.65807	4.91619	4.47997	-0.134049	0.1761	0.396486
XLOC_025718	Ikbkg	chrX:74393290-74456798	5.70132	5.64764	5.93878	5.33564	5.42719	5.5354	5.76258	5.43274	-0.0850336	0.62945	0.831235
XLOC_003806	Irgm1	chr11:48865248-48871591	2.5672	2.41513	2.60495	2.69472	2.64998	3.01822	2.5291	2.78764	0.140422	0.2293	0.46789
XLOC_003585	Itgb4	chr11:115974724-116012719	1.34405	1.02935	0.946027	2.18507	2.10467	1.98002	1.10648	2.08992	0.917475	0.0152	0.0692346
XLOC_021174	Kat8	chr7:127912461-127930113	12.1215	12.5412	12.4639	12.2466	11.6771	13.8628	12.3755	12.5955	0.0254136	0.81285	0.926511
XLOC_016861	Kdm4a	chr4:118136852-118180043	12.4456	12.1043	11.782	12.9063	12.4337	11.6407	12.1106	12.3269	0.0255365	0.773	0.907941
XLOC_002994	Larp1	chr11:58009063-58062032	111.331	115.723	113.493	111.258	105.979	105.39	113.516	107.542	-0.0779885	0.36345	0.617978
XLOC_011187	Lars	chr18:42202348-42262071	71.9053	71.5447	70.4356	69.5623	66.6272	68.2986	71.2952	68.1627	-0.064822	0.44225	0.692999
XLOC_016048	Lepr	chr4:101717406-101815354	0.330648	0.486758	0.586779	0.346606	0.363587	0.417474	0.468062	0.375889	-0.316392	0.0507	0.169818
XLOC_006088	Lgals8	chr13:12439401-12461738	11.3531	10.7125	11.5103	10.9225	9.83854	10.576	11.1919	10.4457	-0.0995586	0.26815	0.515579
XLOC_009557	Lix1	chr17:17402685-17459388	1.15705	1.1552	1.04436	1.3419	1.15539	1.44436	1.11887	1.31389	0.231798	0.0864	0.246515
XLOC_014868	Lix1l	chr3:96601079-96629819	11.3413	12.3847	12.1353	13.6452	13.0968	12.9348	11.9538	13.2256	0.145868	0.1097	0.290078
XLOC_013493	Lrsam1	chr2:32876133-32964815	11.101	11.1336	10.2965	10.8955	11.4513	10.7771	10.8437	11.0413	0.0260546	0.94995	0.980526
XLOC_013127	Map1lc3a	chr2:155276363-155278073	16.9413	17.9819	16.851	18.1453	17.6756	16.9347	17.258	17.5852	0.0270949	0.77985	0.91123
XLOC_025082	Map2k1	chr9:64185792-64253605	43.681	43.9156	39.3328	41.5062	38.0547	39.3554	42.3098	39.6388	-0.0940786	0.26685	0.51478
XLOC_015822	Map3k7	chr4:31963899-32023495	16.2641	15.5681	15.9175	15.0476	14.1406	15.6622	15.9166	14.9502	-0.0903698	0.29775	0.549418
XLOC_021144	Mapk3	chr7:126759625-126765816	36.4454	38.3436	35.8901	34.835	35.0486	35.949	36.893	35.2776	-0.0645978	0.4577	0.705194
XLOC_014841	Mcl1	chr3:95658720-95663178	50.4995	49.5939	48.5225	49.1172	46.2954	49.4793	49.5386	48.2973	-0.0366112	0.66415	0.851197
XLOC_017126	Mfn2	chr4:147860776-147904909	44.0795	45.5187	42.5172	47.7388	47.5393	48.2985	44.0385	47.8588	0.120021	0.2246	0.462223
XLOC_025902	Mid2	chrX:140664549-140767715	4.5329	4.53973	4.26396	4.81331	4.61067	4.68337	4.44553	4.70245	0.0810573	0.3735	0.628239
XLOC_023015	Mt3	chr8:94152606-94154148	6.39147	7.68645	6.3127	5.62056	5.92816	6.48145	6.79687	6.01006	-0.177493	0.26385	0.511399
XLOC_010555	Mtcl1	chr17:66336858-66452683	27.3522	26.3683	25.0519	25.9055	25.4952	23.421	26.2574	24.9405	-0.074234	0.4179	0.669074
XLOC_003673	Mtmr3	chr11:4480800-4594862	23.7583	23.5508	22.205	22.3054	21.632	22.068	23.1714	22.0018	-0.0747198	0.37815	0.633301
XLOC_007383	Mtmr9	chr14:63519645-63544652	31.2812	30.5899	28.6288	28.8321	27.0889	27.1773	30.1666	27.6994	-0.123095	0.2057	0.43859
XLOC_016395	Mtor	chr4:148445071-148557685	13.6191	14.1926	13.3784	12.9052	12.4398	12.2425	13.7301	12.5292	-0.132048	0.1212	0.310883
XLOC_016316	Mul1	chr4:138434663-138443234	11.704	11.9512	11.4334	11.6179	10.6491	11.4994	11.6962	11.2554	-0.05542	0.5295	0.762208
XLOC_004772	Nampt	chr12:32820334-32853369	51.7155	50.0951	50.6606	48.2972	45.2936	47.0093	50.8237	46.8667	-0.11694	0.1741	0.393779
XLOC_003478	Nbr1	chr11:101551970-101581951	28.3947	28.2597	28.7217	27.297	26.7889	26.9489	28.4587	27.0116	-0.0752902	0.37645	0.631466
XLOC_019762	Nod1	chr6:54923941-54972612	1.06991	0.948339	0.73132	1.08337	0.99767	0.82244	0.916522	0.967827	0.0785798	0.63885	0.837028
XLOC_011084	Npc1	chr18:12168721-12236400	11.4426	11.5678	11.112	11.0533	11.0907	10.8422	11.3741	10.9954	-0.0488579	0.6297	0.831235
XLOC_024585	Nprl2	chr9:107539010-107545706	7.20452	7.52501	7.10913	6.29558	6.61267	6.13365	7.27955	6.3473	-0.197706	0.1467	0.352652
XLOC_003766	Nprl3	chr11:32209513-32267707	12.8641	14.3897	12.6755	10.5043	10.9425	10.985	13.3097	10.8106	-0.300038	0.0428	0.150292
XLOC_002290	Nrbf2	chr10:67266688-67285281	20.213	20.3677	19.1718	18.3063	17.0927	17.307	19.9175	17.5687	-0.181031	0.04465	0.154915
XLOC_002290	Nrbf2	chr10:67266688-67285281	20.213	20.3677	19.1718	18.3063	17.0927	17.307	19.9175	17.5687	-0.181031	0.04465	0.154915
XLOC_013068	Nsfl1c	chr2:151494181-151513082	76.0367	76.293	72.9206	84.7022	86.8881	89.2589	75.0834	86.9497	0.211687	0.0176	0.0777508
XLOC_013334	Optn	chr2:5020372-5064102	12.2053	10.8607	10.8837	13.1446	12.6763	11.6621	11.3166	12.4943	0.142834	0.11815	0.305281
XLOC_005134	Pacs2	chr12:113014426-113074401	5.57898	6.29377	5.26772	5.56529	5.48689	5.54617	5.71349	5.53278	-0.0463674	0.6082	0.819411
XLOC_024960	Pafah1b2	chr9:45965149-45984871	61.071	65.6678	67.1282	65.7644	59.6615	62.2719	64.6223	62.5659	-0.0466557	0.6814	0.860485
XLOC_017155	Park7	chr4:150897132-150909921	289.307	288.325	271.356	269.719	255.528	272.428	282.996	265.892	-0.0899431	0.29305	0.544751
XLOC_009089	Parl	chr16:20279820-20302362	92.7709	92.4947	92.4746	88.9935	84.6493	91.7761	92.5801	88.473	-0.0654654	0.43955	0.690595
XLOC_003124	Phf23	chr11:69995765-70000011	32.4167	32.3145	34.0955	34.4778	32.7788	32.5785	32.9422	33.2784	0.0146465	0.86615	0.950352
XLOC_010823	Pik3c3	chr18:30272895-30348120	9.83515	10.1655	9.92905	9.36187	8.33819	8.48007	9.97658	8.72671	-0.193108	0.0316	0.120663
XLOC_025203	Pik3cb	chr9:99038401-99140211	3.85237	3.91875	3.82758	4.28294	3.82313	4.14128	3.86623	4.08245	0.0785066	0.4012	0.654797
XLOC_024564	Pik3r4	chr9:105642974-105687656	6.32312	6.73617	6.001	6.91767	6.6283	6.5583	6.35343	6.70142	0.0769315	0.40065	0.65426
XLOC_000174	Pikfyve	chr1:65186673-65278696	8.49243	8.51755	9.18784	10.0688	9.09373	8.90801	8.73261	9.35685	0.0996105	0.2643	0.51187
XLOC_025486	Pim2	chrX:7878305-7883432	11.732	12.0808	11.6465	10.7367	11.4882	10.3174	11.8198	10.8474	-0.12385	0.1836	0.407364
XLOC_013370	Pip4k2a	chr2:18842255-18998264	6.54347	6.08178	5.49925	6.14812	6.15851	5.92809	6.0415	6.07824	0.00874629	0.9262	0.973001
XLOC_002577	Pip4k2c	chr10:127190370-127211622	27.2675	28.2072	28.228	27.6053	26.463	26.6575	27.9009	26.9086	-0.0522436	0.69265	0.866039
XLOC_016753	Plaa	chr4:94565138-94603247	17.2835	17.1469	16.9648	17.2954	16.3594	16.979	17.1317	16.8779	-0.0215327	0.8055	0.923551
XLOC_021722	Plekhf1	chr7:38220653-38227994	0.664456	1.05519	0.75642	1.1324	1.17274	1.13409	0.825355	1.14641	0.474035	0.0181	0.0792504
XLOC_004387	Plekhm1	chr11:103364096-103412720	6.63656	6.60642	5.85671	5.56511	5.72661	5.7542	6.36657	5.68197	-0.164124	0.07105	0.215817
XLOC_003067	Pmp22	chr11:62951192-63386069	38.935	38.6003	39.6129	35.6666	34.153	35.2242	39.0494	35.0146	-0.157345	0.0709	0.215627
XLOC_003251	Poldip2	chr11:78512295-78522736	27.7936	27.6329	28.3614	25.4261	25.8346	25.1272	27.9293	25.4626	-0.133397	0.12335	0.31498
XLOC_007625	Prkaa1	chr15:5143374-5181934	36.8867	36.8241	34.9969	38.186	35.9521	36.8196	36.2359	36.9859	0.0295539	0.7257	0.883719
XLOC_004916	Psen1	chr12:83688106-83738513	23.2653	23.8296	23.1281	24.7026	24.0014	24.3965	23.4077	24.3668	0.0579364	0.5235	0.757548
XLOC_008174	Ptk2	chr15:73205104-73423251	28.8456	28.1294	28.0854	31.7246	29.1127	30.2576	28.3535	30.3649	0.0988804	0.2963	0.547562
XLOC_010556	Rab12	chr17:66494511-66519670	38.1954	37.4546	37.6546	44.3136	42.0583	42.6492	37.7682	43.007	0.1874	0.0316	0.120663
XLOC_000058	Rab23	chr1:33719443-33742564	7.37524	7.18884	6.70606	7.26502	7.11738	6.88011	7.09004	7.0875	-0.000517699	0.9951	0.997323
XLOC_006302	Rab24	chr13:55319222-55321980	12.5353	12.8151	11.9065	10.3358	11.2857	11.5525	12.419	11.058	-0.16745	0.07605	0.225681
XLOC_014623	Rab33b	chr3:51483965-51496212	16.302	16.6148	16.3735	14.9635	14.7059	15.7076	16.4301	15.1257	-0.119343	0.1698	0.387188
XLOC_026265	Rab39b	chrX:75572044-75578231	9.98329	9.52785	9.94372	10.0642	10.0994	10.2317	9.81829	10.1318	0.0453417	0.60965	0.819918
XLOC_000375	Rab3gap1	chr1:127868772-127943898	12.43	12.2617	12.4083	12.4138	12.158	11.914	12.3667	12.1619	-0.0240864	0.7856	0.9144
XLOC_000645	Rab3gap2	chr1:185204102-185329401	16.9797	16.7754	16.5854	16.1393	15.7315	14.966	16.7802	15.6123	-0.104078	0.46725	0.711838
XLOC_019903	Rab7	chr6:87999104-88045295	119.529	119.398	126.427	121.72	115.143	117.228	121.784	118.031	-0.0451674	0.67595	0.857269
XLOC_022903	Rab8a	chr8:72161199-72184125	33.2985	35.8345	32.9971	35.3556	34.205	33.769	34.0434	34.4432	0.016845	0.8479	0.942322
XLOC_000006	Rb1cc1	chr1:6209879-6276291	10.9592	10.2653	11.816	11.1921	10.9145	10.4467	11.0135	10.8511	-0.0214353	0.80485	0.923378
XLOC_016498	Ripk2	chr4:16122244-16163684	5.38819	5.38823	5.04622	5.67924	5.35002	5.76318	5.27421	5.59748	0.0858209	0.4204	0.671117
XLOC_003661	Rnf185	chr11:3202352-3479831	9.66417	9.3603	9.09669	8.83952	8.36453	8.79945	9.37372	8.66783	-0.11295	0.7411	0.891342
XLOC_002055	Rnf41	chr10:128410811-128445808	14.5571	14.5418	13.7544	12.9209	12.9186	12.4765	14.2844	12.772	-0.161461	0.08875	0.250708
XLOC_010327	Rnf5	chr17:34592215-34603561	36.9508	36.0634	33.7029	34.8225	33.1719	35.1414	35.5724	34.3786	-0.0492464	0.7619	0.902165
XLOC_011075	Rock1	chr18:10064400-10181792	20.7565	19.8759	21.816	20.3892	19.4552	19.1369	20.8161	19.6604	-0.0824072	0.32885	0.582072
XLOC_015990	Rraga	chr4:86575672-86577283	32.5928	33.2719	33.1995	33.0062	32.9747	32.1796	33.0214	32.7202	-0.0132224	0.877	0.954758
XLOC_016184	Rragc	chr4:123917432-123936997	24.6999	24.5008	23.4198	24.105	23.1212	25.1613	24.2068	24.1292	-0.00463544	0.95715	0.983365
XLOC_015827	Rragd	chr4:32982997-33022352	16.4794	16.9032	15.9888	19.131	17.2138	18.9253	16.4571	18.4234	0.162822	0.05505	0.179952
XLOC_004806	Scfd1	chr12:51377579-51450096	33.9889	33.4796	36.1681	33.2495	31.4281	33.9917	34.5456	32.8898	-0.0708616	0.4071	0.659916
XLOC_023528	Scoc	chr8:83430041-83458396	76.0037	79.3672	85.8106	86.2655	83.0739	86.3733	80.3938	85.2376	0.0844043	0.32755	0.580812
XLOC_014881	Sec22b	chr3:97901189-97923266	26.4053	27.6853	29.899	24.9367	23.3748	24.8576	27.9965	24.3897	-0.198976	0.0285	0.111412
XLOC_001615	Sesn1	chr10:41718839-41908436	11.1715	11.4486	10.8729	9.41584	9.27834	10.1034	11.1643	9.59919	-0.217912	0.08635	0.246515
XLOC_016983	Sesn2	chr4:132492071-132510643	20.2078	20.3076	19.1619	21.2006	22.0903	20.2396	19.8924	21.1769	0.0902698	0.29235	0.543723
XLOC_024052	Sesn3	chr9:14276300-14333101	5.13549	5.31647	5.57558	6.16635	5.25013	5.64838	5.34251	5.68829	0.0904762	0.4588	0.706081
XLOC_015627	Sh3glb1	chr3:144683677-144720414	32.6994	32.6391	32.3384	31.9853	31.5739	33.6197	32.559	32.393	-0.00737467	0.9353	0.976741
XLOC_020576	Sirt2	chr7:28766707-28788665	26.103	25.9772	25.306	24.8316	25.1881	25.106	25.7954	25.0419	-0.0427697	0.63725	0.835893
XLOC_003041	Smcr8	chr11:60737350-60811265	10.6239	10.424	11.5417	10.928	11.4535	10.6357	10.8632	11.0057	0.0188029	0.89075	0.959746
XLOC_003041	Smcr8	chr11:60737350-60811265	10.6239	10.424	11.5417	10.928	11.4535	10.6357	10.8632	11.0057	0.0188029	0.89075	0.959746
XLOC_018694	Smurf1	chr5:144876274-144965888	16.3364	16.2784	15.6988	15.855	14.9479	15.22	16.1045	15.341	-0.070079	0.4101	0.662676
XLOC_008706	Snap29	chr16:17275857-17430826	5.60055	5.60384	5.35713	6.83494	5.37025	5.81145	5.52051	6.00555	0.121495	0.60435	0.816602
XLOC_015353	Snapin	chr3:90476200-90491013	17.9565	17.2959	17.6879	14.8355	15.2777	15.7845	17.6468	15.2992	-0.205949	0.31055	0.563281
XLOC_006290	Sptlc1	chr13:53331266-53377392	9.24525	9.30871	8.55737	8.55647	8.82157	9.43828	9.03711	8.93877	-0.0157844	0.86345	0.948866
XLOC_005392	Sptlc2	chr12:87304686-87388482	11.5217	11.4985	11.9796	13.0359	12.5413	13.071	11.6666	12.8827	0.143058	0.1173	0.303986
XLOC_003816	Sqstm1	chr11:50200151-50210820	140.549	132.308	127.596	119.904	116.244	115.647	133.484	117.265	-0.186896	0.02855	0.111548
XLOC_003917	Srebf1	chr11:60104914-60220604	84.0698	87.2848	77.5319	73.5628	74.8449	76.0341	82.9622	74.8139	-0.149147	0.17255	0.39123
XLOC_004337	Stat3	chr11:100886809-100939511	19.8973	18.7687	18.3874	20.0501	19.7854	19.9111	19.0178	19.9155	0.0665446	0.442	0.692915
XLOC_001809	Stk11	chr10:79697304-80369637	38.0684	38.1595	36.9155	32.2866	35.4089	33.8638	37.7144	33.8531	-0.155829	0.844	0.940383
XLOC_016990	Stx12	chr4:132854063-132884458	55.3042	53.3402	54.9145	57.6655	54.9751	57.813	54.5196	56.8179	0.0595686	0.479	0.721864
XLOC_015917	Stx17	chr4:48124918-48186506	3.4166	3.2581	3.52783	3.06641	3.26585	3.31036	3.40084	3.21421	-0.0814299	0.38205	0.637453
XLOC_021618	Supt5	chr7:28314895-28338719	48.5645	48.4994	46.8466	47.3032	49.7055	48.9149	47.9702	48.6412	0.0200414	0.80795	0.925085
XLOC_021843	Svip	chr7:51997160-52006018	4.5428	4.84975	4.32153	4.44782	4.3092	4.19662	4.57136	4.31788	-0.0822996	0.4045	0.65779
XLOC_018185	Tbc1d14	chr5:36490603-36586226	12.6886	12.2925	11.2284	12.3989	12.4161	12.3643	12.0698	12.3931	0.0381319	0.6671	0.852249
XLOC_021760	Tbc1d17	chr7:44812141-44855421	11.1772	11.6526	11.036	11.5778	12.3285	11.9345	11.2886	11.9469	0.0817752	0.77855	0.910358
XLOC_026025	Tbc1d25	chrX:8154384-8176181	5.50762	5.29244	5.26132	4.35481	4.44797	4.915	5.35379	4.57259	-0.227549	0.0239	0.0975499
XLOC_010489	Tbc1d5	chr17:50733126-51613053	8.44699	8.65033	8.24729	8.6061	8.71261	8.82688	8.4482	8.7152	0.0448894	0.61575	0.822704
XLOC_010489	Tbc1d5	chr17:50733126-51613053	8.44699	8.65033	8.24729	8.6061	8.71261	8.82688	8.4482	8.7152	0.0448894	0.61575	0.822704
XLOC_002557	Tbk1	chr10:121546455-121586794	31.7385	32.0177	34.4497	27.7397	28.1517	28.6175	32.7353	28.1696	-0.216705	0.017	0.0757556
XLOC_018691	Tecpr1	chr5:144194443-144223594	5.89207	5.54375	5.76699	5.17288	5.26604	5.18318	5.73427	5.20737	-0.139055	0.1752	0.395361
XLOC_009926	Tfeb	chr17:47737036-47792416	4.63945	4.61381	4.06042	4.63052	4.83301	4.69629	4.43789	4.71994	0.0888939	0.38815	0.643498
XLOC_010513	Ticam1	chr17:56269461-56276767	2.74117	2.92745	2.28531	3.02551	2.79478	2.85214	2.65131	2.89081	0.124768	0.25335	0.497759
XLOC_015278	Tlr2	chr3:83836271-83841608	0.908736	0.955047	0.958493	0.947922	1.13994	1.07838	0.940759	1.05541	0.165909	0.2675	0.515103
XLOC_007959	Tmbim6	chr15:99392946-99410049	95.9974	97.7033	91.4853	99.6195	96.3921	106.37	95.062	100.794	0.0844656	0.32265	0.575312
XLOC_021331	Tmem150b	chr7:4690927-4725251	4.26637	3.98144	4.18624	3.6926	4.14699	4.02196	4.14469	3.95385	-0.0680041	0.7287	0.885299
XLOC_022205	Tmem41b	chr7:109972186-109986230	21.0498	20.1127	22.2976	21.4904	20.0108	22.1974	21.1534	21.2329	0.0054119	0.9476	0.980303
XLOC_016070	Tmem59	chr4:107178629-107200996	53.8476	51.7911	54.4064	62.4909	57.7255	64.3861	53.3484	61.5342	0.205944	0.0162	0.0728262
XLOC_008106	Tmem74	chr15:43769898-43870041	19.837	17.9354	18.9493	17.2759	18.5695	17.7161	18.9072	17.8538	-0.0827035	0.5421	0.772759
XLOC_002144	Tnfaip3	chr10:19000909-19015410	1.09163	1.00662	0.97102	0.917407	0.955207	0.822648	1.02309	0.898421	-0.187474	0.14505	0.350678
XLOC_022410	Tollip	chr7:141881584-141902406	31.3308	31.395	30.4547	28.7942	27.2958	28.9088	31.0601	28.3329	-0.132586	0.12015	0.309154
XLOC_018102	Tomm7	chr5:23787710-24161304	50.7347	48.3142	48.8742	47.5206	42.4785	46.3487	49.3077	45.4493	-0.117556	0.57325	0.795789
XLOC_022451	Tpcn2	chr7:145253922-145283979	2.33609	2.46952	2.62599	2.45463	2.55034	2.42778	2.4772	2.47758	0.000223263	0.99855	0.99909
XLOC_003894	Trim17	chr11:58954552-58977991	0.574753	0.548007	0.558939	0.638827	0.659564	0.539967	0.560567	0.612786	0.128498	0.63875	0.837028
XLOC_004476	Trim65	chr11:116117397-116131233	2.70063	2.41951	2.18096	2.72867	3.0929	2.86185	2.4337	2.89448	0.25015	0.0621	0.195738
XLOC_011773	Trim8	chr19:46501647-46516455	16.366	16.2948	13.9534	18.3361	17.6446	16.8774	15.5381	17.6194	0.181355	0.03635	0.133599
XLOC_003110	Trp53	chr11:69580358-69591873	65.868	70.2947	59.489	71.4956	69.4003	72.1271	65.2172	71.0077	0.122721	0.15545	0.366195
XLOC_015785	Trp53inp1	chr4:11156440-11174377	0.722972	0.6073	0.764786	0.924536	0.711606	0.67854	0.698353	0.77156	0.143823	0.27715	0.526699
XLOC_013129	Trp53inp2	chr2:155381855-155390177	33.5818	34.6461	33.8742	38.6466	36.9837	39.218	34.0341	38.2828	0.169717	0.04645	0.159738
XLOC_012438	Tsc1	chr2:28641057-28691217	7.3942	7.23578	7.44106	8.70273	8.3555	8.13497	7.35701	8.39773	0.19088	0.027	0.106731
XLOC_010188	Tsc2	chr17:24547508-24632627	15.1905	15.1131	13.5906	14.4195	14.5231	14.4412	14.6314	14.4613	-0.0168688	0.8775	0.954802
XLOC_007876	Tspo	chr15:83563572-83574203	24.1234	22.4363	20.1242	23.4268	22.4503	22.2984	22.228	22.7252	0.0319147	0.7425	0.892168
XLOC_025950	Ubqln2	chrX:153498231-153501558	117.642	117.451	104.9	116.379	115.183	115.612	113.331	115.725	0.0301538	0.7264	0.884062
XLOC_014732	Ubqln4	chr3:88553715-88569725	32.5427	33.7939	32.1875	28.6754	30.1448	28.6151	32.8414	29.1451	-0.172262	0.04595	0.15846
XLOC_005166	Ubxn2a	chr12:4877056-4907746	14.7928	14.8178	15.8393	15.6204	15.2785	15.0696	15.1499	15.3228	0.0163716	0.85565	0.945465
XLOC_015775	Ubxn2b	chr4:6191104-6221682	4.66775	4.69289	4.89714	4.47751	4.18055	4.3532	4.75259	4.33709	-0.131988	0.1546	0.365064
XLOC_010506	Ubxn6	chr17:56040415-56074989	28.0316	26.6751	25.6362	25.5813	24.4824	25.1952	26.781	25.0863	-0.0943094	0.5499	0.779286
XLOC_024353	Ulk3	chr9:57589131-57596881	5.63419	5.73578	5.77736	4.96926	6.20225	5.07921	5.71577	5.41691	-0.0774798	0.44285	0.693006
XLOC_023159	Usp10	chr8:119910851-119957557	63.5127	66.2183	61.5326	67.7057	67.7495	67.4663	63.7546	67.6405	0.0853584	0.311	0.563614
XLOC_017766	Usp30	chr5:114100199-114123525	12.2554	12.7829	13.3827	11.0326	11.3035	11.8483	12.807	11.3948	-0.168555	0.06205	0.195622
XLOC_022016	Uvrag	chr7:98886742-99141144	16.5337	16.4729	15.8133	16.0877	15.4147	15.487	16.2733	15.6632	-0.0551321	0.51665	0.752563
XLOC_016572	Vcp	chr4:42979963-43000507	122.088	118.205	114.12	126.838	120.318	127.269	118.138	124.808	0.0792468	0.3512	0.606339
XLOC_002966	Vdac1	chr11:52361114-52389396	251.248	255.54	242.835	236.573	230.87	241.589	249.874	236.344	-0.080314	0.34115	0.595164
XLOC_004165	Vmp1	chr11:86582026-87555823	28.8514	29.053	29.4418	31.6228	29.5	34.1821	29.1154	31.7683	0.125807	0.70825	0.874194
XLOC_024935	Vps11	chr9:44347076-44361670	23.4908	24.4434	23.6515	22.1523	24.3692	23.8346	23.8619	23.452	-0.0249975	0.7733	0.908019
XLOC_012024	Vps13a	chr19:16612198-16781020	7.2694	6.95687	7.75647	8.1897	8.46026	7.56343	7.32758	8.07113	0.139434	0.1082	0.287189
XLOC_024422	Vps13c	chr9:67840338-67997744	5.54806	5.4034	6.01511	7.35662	6.14596	5.90524	5.65552	6.46927	0.193943	0.02775	0.109085
XLOC_017116	Vps13d	chr4:144938616-145195042	4.25354	4.09614	4.09219	4.75107	3.92143	3.61041	4.14729	4.0943	-0.018552	0.8337	0.935331
XLOC_012979	Vps16	chr2:130417683-130444269	20.1642	19.7437	19.5842	20.5816	22.5071	21.5415	19.8307	21.5434	0.119512	0.22155	0.459484
XLOC_012890	Vps18	chr2:119288741-119298453	4.43488	4.66152	4.31725	5.43349	5.01198	5.32359	4.47121	5.25636	0.233397	0.01285	0.0607156
XLOC_013950	Vps39	chr2:120316460-120353133	12.2953	12.6968	12.2146	13.9288	13.4481	13.0375	12.4022	13.4715	0.119309	0.17275	0.391617
XLOC_005666	Vps41	chr13:18717127-18866811	18.8355	17.3429	18.1529	16.5002	16.3874	16.4889	18.1104	16.4588	-0.13796	0.11235	0.294717
XLOC_023099	Vps4a	chr8:107031325-107045756	32.0417	35.3387	35.4912	35.6762	33.2472	36.7082	34.2905	35.2105	0.0381972	0.654	0.84558
XLOC_011805	Vti1a	chr19:55298295-55627389	12.9671	12.5969	14.507	12.852	11.5705	13.7184	13.357	12.7137	-0.0712169	0.7924	0.917698
XLOC_010773	Wac	chr18:7868831-7929028	34.7872	34.9507	33.5905	32.998	31.2291	33.2856	34.4428	32.5042	-0.0835751	0.32515	0.577871
XLOC_018381	Wdfy3	chr5:101832952-102070001	6.81851	7.02357	6.89852	8.0713	6.67866	6.32565	6.91353	7.0252	0.0231167	0.7946	0.918581
XLOC_005990	Wdr41	chr13:94976326-95250304	7.5814	7.68828	7.34509	6.51973	6.47942	6.47111	7.53826	6.49009	-0.215993	0.02495	0.10067
XLOC_004557	Wdr45b	chr11:121327202-121355074	50.3538	49.4278	46.4699	46.9204	44.1743	46.4592	48.7505	45.8513	-0.0884545	0.2914	0.542482
XLOC_004073	Wdr81	chr11:75440942-75454805	3.82953	3.8294	3.79813	3.48931	3.76467	3.72132	3.81902	3.65844	-0.0619764	0.49945	0.739438
XLOC_004428	Wipi1	chr11:109440077-109611458	56.4115	53.9896	55.2341	62.4394	60.2124	60.3491	55.2117	61.0003	0.143842	0.24015	0.481536
XLOC_017983	Wipi2	chr5:142629583-142669370	18.1059	19.6731	17.6984	17.1779	16.4076	17.3439	18.4925	16.9765	-0.123402	0.14885	0.355798
XLOC_002801	Xbp1	chr11:5520640-5542279	54.0854	56.2592	52.437	57.926	54.6981	59.1753	54.2605	57.2665	0.0777878	0.4488	0.696847
XLOC_016609	Xpa	chr4:46039221-46196320	4.54766	4.29684	4.43597	4.8065	4.86035	3.97889	4.42682	4.54858	0.0391429	0.9454	0.979944
XLOC_000380	Yod1	chr1:130689042-130729253	5.50277	5.2921	6.00222	5.16663	6.17425	5.47025	5.59903	5.60371	0.0012055	0.9927	0.996248
XLOC_016920	Zc3h12a	chr4:125118413-125127881	1.18172	0.947009	0.913622	1.08152	1.14662	1.20815	1.01412	1.14543	0.175666	0.2456	0.488626
XLOC_005361	Zfyve1	chr12:83546585-83597231	5.15727	5.60137	5.15173	6.23433	5.76308	5.81726	5.30346	5.93822	0.163098	0.07915	0.23209
XLOC_006115	Zkscan3	chr13:21387003-21402755	8.11394	8.01604	9.10145	7.94127	7.98884	8.09182	8.41047	8.00731	-0.0708691	0.58985	0.807554
XLOC_016897	Zmpste24	chr4:121059237-121098243	23.7708	22.908	22.2511	24.7533	23.7209	27.3685	22.9766	25.2809	0.137879	0.1041	0.279614

## Sheet: SG Sig 
tracking_id	Gene Name	Chrom_Locus	WT_1	WT_2	WT_3	KO_1	KO_2	KO_3	WT_Average	KO_Average	Log2Fold_Change	p_value	FDR_p_value
XLOC_021620	Zfp36	chr7:28376783-28379228	3.68415	3.88641	3.25864	5.68893	6.19716	6.17536	3.60973	6.02049	0.737987	5e-05	0.000516318
XLOC_023361	Rbpms	chr8:33782643-33929863	38.7193	42.4752	31.8861	54.5259	54.8302	54.4386	37.6935	54.5982	0.534538	5e-05	0.000516318
XLOC_012614	Ssb	chr2:69861555-69887466	151.249	144.283	165.55	196.722	194.381	194.263	153.694	195.122	0.344319	5e-05	0.000516318
XLOC_013860	Caprin1	chr2:103762944-103797640	119.621	120.073	111.879	148.751	142.159	145.296	117.191	145.402	0.311186	0.00055	0.00444079
XLOC_005902	Habp4	chr13:64161865-64186537	8.99503	9.56378	9.31019	7.34089	7.62732	7.78369	9.28967	7.58397	-0.292674	0.0017	0.0115901

## Sheet: SG Nonsig
tracking_id	Gene Name	Chrom_Locus	WT_1	WT_2	WT_3	KO_1	KO_2	KO_3	WT_Average	KO_Average	Log2Fold_Change	p_value	FDR_p_value
XLOC_017828	Atxn2	chr5:121710811-121837673	28.7365	29.0462	26.1661	26.2881	25.536	24.9534	27.9829	25.5925	-0.128827	0.2144	0.450779
XLOC_022275	Atxn2l	chr7:126491650-126505779	127.53	132.262	123.727	114.522	125.047	112.554	127.839	117.374	-0.123216	0.1482	0.35488
XLOC_019570	Bicd1	chr6:149408873-149563326	3.50277	3.37507	3.43348	3.37103	3.31595	3.1827	3.43711	3.28989	-0.0631536	0.481	0.723188
XLOC_006748	Dcp1a	chr14:30008999-30527061	4.64952	4.81472	4.41765	5.00793	4.9116	4.66486	4.6273	4.86147	0.0712213	0.455	0.702512
XLOC_005181	Ddx1	chr12:13219306-13249174	129.066	122.479	131.119	131.701	125.639	130.319	127.554	129.22	0.0187143	0.82365	0.930285
XLOC_025530	Ddx3x	chrX:13281021-13293983	153.12	148.982	151.303	165.538	151.264	159.978	151.135	158.927	0.072526	0.396	0.650179
XLOC_024259	Ddx6	chr9:44604891-44640731	33.8262	31.3468	32.1257	40.2074	34.9618	34.2024	32.4329	36.4572	0.168747	0.0439	0.153102
XLOC_015225	Dhx36	chr3:62467624-62508144	31.4522	30.3718	31.1287	31.9282	30.0045	30.8059	30.9842	30.9129	-0.00332745	0.96975	0.987556
XLOC_001132	Dhx9	chr1:153454359-153487694	132.804	133.291	135.771	143.617	137.812	133.463	133.955	138.297	0.0460197	0.59015	0.807666
XLOC_005099	Dync1h1	chr12:110601394-110667043	21.0725	21.4743	20.5696	24.707	21.3016	20.086	21.0388	22.0315	0.0665164	0.4232	0.674061
XLOC_001051	Dyrk3	chr1:131128440-131138234	6.10999	6.40879	6.18047	5.96584	6.44063	6.13166	6.23308	6.17937	-0.0124847	0.90235	0.963011
XLOC_004896	Eif2s1	chr12:78842981-78888374	84.1705	83.2246	82.9161	88.2347	83.7525	90.0347	83.4371	87.3406	0.0659647	0.49725	0.737582
XLOC_015040	Eif4e	chr3:138526190-138557599	86.4506	90.0248	93.2344	86.6194	81.5413	88.3137	89.9033	85.4915	-0.0725934	0.3829	0.638368
XLOC_023247	Elavl1	chr8:4284674-4325100	91.1553	89.4828	83.1359	99.288	87.1017	88.182	87.9247	91.5239	0.0578804	0.4968	0.737136
XLOC_025669	Fmr1	chrX:68678540-68717964	28.3386	26.6616	27.0084	29.8861	27.7413	28.3125	27.3362	28.6466	0.067553	0.42945	0.680211
XLOC_002988	G3bp1	chr11:55469515-55504837	148.091	150.873	148.489	143.866	137.874	140.933	149.151	140.891	-0.0821959	0.3466	0.601342
XLOC_000273	Gigyf2	chr1:87326997-87450810	17.7446	17.3607	18.2902	17.6242	16.7073	16.2696	17.7985	16.867	-0.0775528	0.3622	0.616277
XLOC_006329	Hnrnpk	chr13:58391341-58411149	438.057	442.382	436.181	445.633	414.229	441.819	438.873	433.894	-0.0164621	0.85165	0.944287
XLOC_007790	Hsf1	chr15:76477293-76501955	33.551	35.1202	32.4001	34.869	33.9799	33.1071	33.6904	33.9853	0.0125739	0.88965	0.959484
XLOC_010530	Khsrp	chr17:57021047-57031507	78.6444	81.2202	73.7098	76.7801	76.2198	73.6893	77.8581	75.563	-0.043167	0.6054	0.817431
XLOC_011066	Kif5b	chr18:6201004-6241524	50.6932	49.7236	51.4831	54.9916	49.2883	51.233	50.6333	51.8376	0.0339142	0.6868	0.862889
XLOC_005115	Klc1	chr12:111758848-111813874	49.508	49.8474	49.8348	48.7843	48.1006	48.1424	49.7301	48.3424	-0.0408283	0.677	0.857645
XLOC_004415	Kpna2	chr11:106988628-106999525	332.046	340.191	353.662	348.492	332.254	345.377	341.966	342.041	0.000315684	0.9975	0.998511
XLOC_004237	Kpnb1	chr11:97159709-97187892	217.374	218.861	217.719	213.284	199.239	205.673	217.985	206.065	-0.0811237	0.35245	0.607309
XLOC_002994	Larp1	chr11:58009063-58062032	111.331	115.723	113.493	111.258	105.979	105.39	113.516	107.542	-0.0779885	0.36345	0.617978
XLOC_007969	Larp4	chr15:99970064-100016358	63.123	61.8644	62.4738	70.8787	65.6732	67.4357	62.4871	67.9959	0.12189	0.15285	0.36226
XLOC_005646	Larp4b	chr13:9093891-9174681	61.6923	62.4752	56.3015	57.1265	51.9053	53.8778	60.1563	54.3032	-0.147678	0.0823	0.237748
XLOC_017006	Lin28a	chr4:134003329-134018816	51.2132	52.5203	52.7465	47.8725	45.7942	49.1369	52.16	47.6012	-0.131947	0.11805	0.305076
XLOC_021705	Lsm14a	chr7:34344719-34389698	54.5189	51.0384	50.171	54.7115	51.3078	53.6424	51.9094	53.2206	0.0359869	0.66515	0.851521
XLOC_014658	Mbnl1	chr3:60472829-60629748	39.0405	39.861	38.6197	35.2109	34.0595	35.9644	39.1737	35.0783	-0.159307	0.06135	0.194118
XLOC_003230	Nufip2	chr11:77685855-77717966	16.0928	15.6714	17.8159	15.319	16.4683	15.3724	16.5267	15.7199	-0.0722102	0.39745	0.65126
XLOC_023013	Ogfod1	chr8:94015460-94067922	7.96038	8.54206	8.35417	9.3103	9.06175	8.5198	8.28554	8.96395	0.113539	0.5481	0.777785
XLOC_008086	Pabpc1	chr15:36595657-36608973	588.49	627.514	584.314	613.143	597.516	608.289	600.106	606.316	0.0148529	0.8663	0.950376
XLOC_016180	Pabpc4	chr4:123282682-123298835	63.6257	64.0635	61.7438	61.3097	58.8758	63.33	63.1443	61.1718	-0.0457863	0.5944	0.810927
XLOC_026016	Pqbp1	chrX:7894518-7899269	37.4491	38.7692	39.4389	39.1228	38.2989	37.5765	38.5524	38.3327	-0.00824416	0.9264	0.973001
XLOC_007625	Prkaa1	chr15:5143374-5181934	36.8867	36.8241	34.9969	38.186	35.9521	36.8196	36.2359	36.9859	0.0295539	0.7257	0.883719
XLOC_016241	Pum1	chr4:130663272-130781566	24.1718	23.6447	21.6706	24.0852	23.1362	23.2536	23.1624	23.4917	0.0203669	0.81135	0.926099
XLOC_004714	Pum2	chr12:8674133-8771126	52.1294	51.2813	50.3439	53.6954	48.9062	51.5526	51.2516	51.3848	0.00374439	0.9641	0.985666
XLOC_000503	Rc3h1	chr1:160906410-160974976	7.20652	7.0596	7.36813	9.26454	7.83894	7.46066	7.21142	8.18805	0.183237	0.0336	0.126249
XLOC_011075	Rock1	chr18:10064400-10181792	20.7565	19.8759	21.816	20.3892	19.4552	19.1369	20.8161	19.6604	-0.0824072	0.32885	0.582072
XLOC_005973	Rps23	chr13:90923121-90924732	1465.68	1367.55	1327.81	1374.08	1269.03	1337.37	1387.01	1326.83	-0.0640049	0.4465	0.695756
XLOC_004520	Rptor	chr11:119602879-119902149	3.56e-10	1.13e-09	0.119946	4.68e-09	0.193516	0.198078	0.0399821	0.130531	1.70697	1	1
XLOC_014234	Stau1	chr2:166947548-166996301	24.0766	24.673	23.4717	28.8172	27.3439	27.9889	24.0738	28.05	0.220539	0.01185	0.0570094
XLOC_000842	Sumo1	chr1:59639433-59670834	104.942	105.354	114.127	118.161	113.221	113.084	108.141	114.822	0.0864858	0.30735	0.559808
XLOC_020421	Sympk	chr7:19024376-19054622	54.9605	55.2329	48.8731	49.948	49.7264	49.6525	53.0222	49.7756	-0.091157	0.2824	0.532779
XLOC_019260	Tia1	chr6:86404218-86433406	15.4731	15.4453	15.5832	15.3135	15.6999	15.6213	15.5005	15.5449	0.00412511	0.96275	0.985494
XLOC_022324	Tial1	chr7:128439776-128461821	59.1348	56.7146	63.1661	60.3025	61.7555	60.5609	59.6718	60.873	0.028752	0.73705	0.889711
XLOC_016572	Vcp	chr4:42979963-43000507	122.088	118.205	114.12	126.838	120.318	127.269	118.138	124.808	0.0792468	0.3512	0.606339
XLOC_016881	Ybx1	chr4:119277326-119294513	431.384	442.089	392.688	428.569	427.624	434.097	422.054	430.097	0.0272344	0.7544	0.897485
XLOC_015115	Zfand1	chr3:10339955-10351391	10.0447	9.54438	10.3356	9.23166	10.304	9.36336	9.97489	9.63301	-0.0503145	0.61065	0.82016
