# Supplementary material for: Reduction of nemo-like kinase increases lysosome biogenesis and ameliorates TDP-43–related neurodegeneration
Source: J Clin Invest. 2023 Aug 15;133(16):e138207. doi: 10.1172/JCI138207 (PMC10425213; doi:10.1172/JCI138207)
Supplement: Supporting data values [file jci-133-138207-s014.xlsx]

## Sheet: Figure 1F
Ifitm3/Vinculin		WT	Nlk KO
		0.178606	1.21875
		0.24058	1.01411
		0.200258	1.07843
Anxa6/Vinculin		WT	Nlk KO
		0.221314	0.442549
		0.297028	0.549824
		0.317149	0.41286
Lamp2a/Gapdh		WT	Nlk KO
		0.578014	0.836478
		0.549007	0.687861
		0.521656	0.721893
CatD/Vinculin		WT	Nlk KO
		0.492	0.73057
		0.535252	0.910714
		0.602649	0.972222

## Sheet: Figure 1H
LysoTracker/area		WT	Nlk KO
		0.371483	0.407291
		0.505036	0.737327
		0.473741	0.516687
		0.505774	0.647647
		0.527135	0.489031
		0.442814	0.723209
		0.518104	0.730967
		0.482031	0.517113
		0.510515	0.603102
		0.653069	0.768657
		0.373343	0.58423
		0.464283	0.43336
		0.287255	0.347288
		0.319398	0.333631
		0.471214	0.346214
		0.435511	0.3544
		0.343758	0.289185
		0.334208	0.571145
		0.341501	0.467087
		0.44471	0.337534
		0.402943	0.543057
		0.473392	0.419538
		0.323573	0.481154
		0.356894	0.267384
		0.428716	0.358994
		0.183278	0.502581
		0.226679	0.533924
		0.346138	0.557525
		0.365447	0.673665
		0.467087	0.678761
		0.337534	0.56263
		0.543057	0.570009
		0.419538	0.656873
		0.418098	0.741147
		0.335232	0.679618
		0.304303	0.686997
		0.306162	0.4663
		0.397017	0.441546
		0.428208	0.457683
		0.349648	0.458804
		0.381312	0.504291
		0.511108	0.6905
		0.46043	0.588883
		0.355308	0.444201
		0.500478	0.781962
		0.506292	0.566061
		0.391502	0.44152
		0.631155	0.64326
		0.721053	0.363902
		0.573839	0.640248
		0.440615	0.514276
		0.389387	0.842905
		0.343478	0.489848
		0.442023	0.521079
		0.337926	0.641897
		0.29303	0.60638
		0.379501	0.490075
		0.382694
		0.36512
		0.456929
		0.409044

## Sheet: Figure 1J
DQ-BSA puncta/cell		WT	Nlk KO
		2	27
		17	23
		15	29
		15	28
		11	35
		6	16
		9	35
		0	47
		10	22
		1	35
		1	51
		0	29
		8	41
		8	17
		22	13
		8	19
		0	41
		8	49
		5	22
		8	17
		1	18
		1	39
		4	33
		0	30
		4	33
		8	17
		4	25
		0	28
		12	27
		7	48
		0	47
		4	22
		3	31
		2	32
		0	39
		12	25
		2	27
		3	19
		7	28
		2	32
		8	21
		25	30
		17	25
		0	25
		0	15
		3	13
		1	16
		1	20
		0	19
		1	18

## Sheet: Figure 1K
CLEAR-Luciferase		WT	Nlk KO
		1.07325	1.45668
		1.07274	1.57474
		0.854009	1.68379
		0.950591	1.41811
		1.24257	1.49369
		0.806839	1.43369
		0.937555	1.48322

## Sheet: Figure 1L
CLEAR-Luciferase		pcDNA3.1	Flag-Nlk WT	Flag-Nlk KN
		1.04549	0.613722	0.986241
		0.954511	0.561825	0.992594
		0.94211	0.477492	0.757707
		1.00045	0.52763	0.808012
		1.05744	0.532337	0.847531
		1.0515	0.612214	0.856887
		0.948499	0.623817

## Sheet: Figure 1N
LC3-II/LC3-I		WT	Nlk KO
		1.26382	2.26533
		1.19996	2.02596
		0.756481	2.24072
		0.779743	1.88487
p62/Vinculin		WT	Nlk KO
		0.944055	0.629933
		0.889523	0.652466
		1.06499	0.579453
		1.10144	0.571472

## Sheet: Figure 1P
CTSA		WT	Nlk het
		1.09639	1.69665
		1.11911	1.78346
		0.85836	2.16946
CTSD		WT	Nlk het
		1.08987	1.64689
		1.14311	1.60346
		0.9583	1.2669
LAMP1		WT	Nlk het
		1.0821	1.6921
		1.07101	1.76321
		0.90191	1.48344
LAMP2		WT	Nlk het
		1.0821	1.6921
		1.14311	1.78346
		0.96607	1.449

## Sheet: Figure 2B
Total Tfeb/Vinculin		pcDNA3.1	Flag-Nlk WT	Flag-Nlk KN
		0.997144	0.678565	0.997816
		0.994074	0.755085	0.969486
		1.00878	0.763864	0.945119

## Sheet: Figure 2D
Cytoplasmic Tfeb/Tubulin		pcDNA3.1	Flag-Nlk WT	Flag-Nlk KN
		1.14759	1.07291	1.08134
		0.88678	1.11413	0.593723
		0.965625	1.21151	0.90975
Nuclear Tfeb/Histone H3		pcDNA3.1	Flag-Nlk WT	Flag-Nlk KN
		1.06507	0.65172	1.06975
		1.05024	0.595094	0.726863
		0.884694	0.752822	0.802331

## Sheet: Figure 2F
Total Tfeb/Vinculin		pcDNA3.1+DMSO	Flag-Nlk WT+DMSO	Flag-Nlk KN+DMSO	pcDNA3.1+MG132	Flag-Nlk WT+MG132	Flag-Nlk KN+MG132
		0.914373	0.714475	0.975855	1.17859	0.862164	0.902411
		0.939274	0.65343	0.902386	0.811285	1.41332	0.799221
		1.14635	0.712314	0.750874	1.01012	0.687177	0.740436

[truncated: 59 more sheets: Figure 2H, Figure 2I, Figure 2J, Figure 3B, Figure 3D, Figure 3F, Figure 3H, Figure 4A, Figure 4B , Figure 4D, Figure 4F, Figure 4H, Figure 5A, Figure 5B, Figure 5C, Figure 5D, Figure 5E, Figure 5F, Figure 5G, Figure 5H …]
